# Supplementary material for: Wake-up-call, a lin-52 paralogue, and Always early, a lin-9 homologue physically interact, but have opposing functions in regulating testis-specific gene expression
Source: Dev Biol. 2011 Jul 15;355(2-2):381–93. doi: 10.1016/j.ydbio.2011.04.030 (PMC3123737; doi:10.1016/j.ydbio.2011.04.030)
Supplement: Supplementary data file — Excel spreadsheets of the microarray data underlying the graphs presented in Figs. 4 and 5, and Supplementary Fig. 5. All the genes passing the stringent filters for aly-dependent, can or wuc-aly independent genes are included. The initial lists of 100-most changed genes compared to wild type for aly, can and wuc are included. Signal intensities are the mean of the three normalised replicates. [file mmc3.xls]

## Sheet: sheet1
aly-dependent, can-independent gene list
probe (v1.0)	Sym	red e	can	aly		probe (v2.0)	Sym	tin-rnai	wuc-aly	aly	wuc
148799_at	Best3	76.3	109.9	1.3		1638972_at	Best3	1901.76	1559.89	245.419	1694.97
151971_at	CG11060	94.9	75.5	5.4		1629167_at	CG11060	2695.01	1030.07	131.986	2824.87
147660_at	CG11269	163	157.5	11.7		1630436_at	CG11269	1738.53	749.528	127.904	1661.33
146600_at	CG11630	117.1	95.8	4.3		1626800_at	CG11630	1564.86	1833.15	115.368	4701.69
146125_at	CG12441	26.8	28.8	2.9		1627604_at	CG12441	168.837	50.7186	33.9535	126.42
145495_at	CG12446	77.8	73.1	4.2		1640484_at	CG12446	1042.65	395.884	61.6716	1319.83
144719_at	CG12661	138.2	108.2	10.6		1625924_at	CG12661	1478.06	1610.87	79.3327	3588.51
147545_at	CG13426	46.3	36.3	1		1634384_at	CG13426	2440.94	864.671	127.625	1527.94
147642_at	CG13488	54.6	40	4.8		1624171_at	CG13488	768.806	504.872	242.487	1279.61
144413_at	CG13762	114.3	156.7	7.8		1623613_at	CG13762	971.127	781.169	71.0806	2109.71
150429_at	CG13829	223.2	264	22.2		1623814_at	CG13829	2019.37	2127.66	217.664	2387.08
147945_at	CG13889	32.5	43.4	3.6		1641002_at	CG13889	1110.49	389.2	282.246	1013.22
146537_at	CG13970	48.7	62.3	4.2		1640687_at	CG13970	422.738	236.78	124.347	342.969
146603_at	CG1428	155.8	179.2	16.5		1641177_at	CG1428	1624.48	391.236	64.6288	714.974
149243_at	CG14456	259.9	272.4	15.9		1636051_at	CG14456	1951.96	722.02	89.9603	1191.75
149886_at	CG14840	174.2	182.3	6.7		1627439_at	CG14840	3330.56	1423.72	164.635	4664.61
146230_at	CG14921	137.6	113.8	2.9		1638032_at	CG14921	3713.14	518.988	87.7697	1078.17
145470_at	CG1494	73	124.2	5.8		1631731_at	CG1494	826.11	755.503	85.9259	1913.81
145653_at	CG15395	343.5	294.3	12.6		1631653_at	CG15395	2587.52	2337.51	70.5836	4874.73
145442_at	CG15450	130.3	133.8	2.7		1626957_at	CG15450	2834.78	1926.27	69.4667	4538.91
142424_at	CG15482	882.5	644.1	107.7		1623979_at	CG15482	6241.87	2953.5	826.833	6375.42
148194_at	CG15876	330.7	238.1	35.1		1634128_at	CG15876	2637.01	1576.2	208.557	3653.05
142616_at	CG15880	66.4	99.2	7.3		1634835_at	CG15880	776.818	749.419	256.325	852.754
142265_at	CG16793	28.4	36.2	1.6		1637719_at	CG16793	531.596	50.1877	46.171	64.846
142832_at	CG17009	61.3	61.5	3.8		1629615_at	aust	597.614	289.926	73.7864	657.548
147441_at	CG17669	168.2	295.8	2.4		1623294_at	CG17669	1932.09	481.754	46.6476	789.192
149630_at	CG18545	67.2	62.3	0.9		1637746_at	CG18545	1990.66	980.229	109.081	1589.63
147459_at	CG18609	81.4	66.3	4.2		1640006_at	CG18609	319.187	189.408	48.9521	487.737
142304_at	CG31465	44.7	36.5	4.1		1640026_at	CG31465	1321.74	967.522	57.7642	3498.78
145209_at	CG32574	235	205.1	18.4		1638788_at	Twdlalpha	1822.25	1661.32	163.332	3032.71
147290_at	CG3687	827.7	591.3	11.6		1629870_at	CG3687	7125.92	3504.7	190.659	8547.97
144224_at	CG3994	625.3	484.8	54.5		1639619_a_at	ZnT35C	2863.94	1556.45	219.798	3635.91
145952_at	CG5155	586.4	546.5	29.6		1636373_at	CG5155	6117.87	2693.09	225.096	6851.26
146287_at	CG5421	62.1	65.3	3.7		1641209_at	CG5421	304.786	36.2442	55.6746	98.2985
148240_at	CG5592	37	42.5	2.4		1637922_at	CG5592	504.671	154.454	118.44	266.001
152299_at	CG5687	59.8	75.6	3.7		1631168_at	CG5687	373.927	148.542	118.616	141.98
151952_at	CG6465	30.4	38.2	1.1		1634971_at	CG6465	626.105	575.809	103.887	884.311
146246_at	CG6589	29.4	76.6	3.5		1631384_at	spag4	600.677	820.417	68.7571	901.222
152718_at	CG6614	45.7	35.1	0.6		1641702_at	CG6614	1357.87	108.857	20.9948	481.609
146609_at	CG6675	114	245.4	6.2		1635188_at	CG6675	1971.49	126.825	74.2705	502.159
146189_at	CG6737	308.2	316.2	31.4		1625639_at	CG6737	2868.06	1329.54	233.899	2934.07
152879_at	CG7802	121	284.6	5.2		1638610_at	CG7802	554.772	36.6219	38.0184	37.1793
152258_at	CG8080	116.3	116.3	10.4		1627581_at	CG8080	1316.8	317.521	308.447	902.155
152993_at	CG8509	90.4	69.5	1.8		1634615_at	CG8509	1868.07	46.1699	38.7015	210.64
146007_at	CG8673	48.2	35.7	5.6		1640368_at	CG8673	2460.09	625.989	96.6684	1787.52
143033_at	CG9092	88.7	96.1	9.6		1633914_at	Gal	562.375	426.332	194.658	720.691
152880_at	nemy	35.6	26.6	3.7		1634658_a_at	nemy	967.064	671.772	83.1374	1116.38
146292_at	ref2	74.5	118.1	1.1		1627437_at	ref2	1488.13	1420.06	92.534	1764.51
142665_at	swaPsi	128.9	119.7	4.1		1630498_at	swaPsi	3041.86	1219.41	50.4288	3378.26
146252_at	Tsp33B	206.4	203.4	7.1		1630087_at	Tsp33B	3695.54	1819.93	148.358	4469.16
aly-dependent, wuc;aly-independent gene list
probe(v1.0)	Sym	red e	can	aly		probe (v2.0)	Sym	tin-rnai	wuc-aly	aly	wuc
145042_at	CG11068	426.4	195.6	60.7		1636435_at	CG11068	6810.42	5729.45	850.5	9260.53
146600_at	CG11630	117.1	95.8	4.3		1626800_at	CG11630	1564.86	1833.15	115.368	4701.69
144356_at	CG11663	703.8	251.1	210.8		1629743_at	CG11663	7846.34	6359.78	848.52	9564.03
146959_at	CG12309	28.2	21.4	4.4		1626662_at	CG12309	7683.45	5791.13	233.789	9944.1
144719_at	CG12661	138.2	108.2	10.6		1625924_at	CG12661	1478.06	1610.87	79.3327	3588.51
144495_at	CG12682	408.4	227.5	45.2		1629349_at	CG12682	1845.99	1322.1	63.6612	3176.74
144413_at	CG13762	114.3	156.7	7.8		1623613_at	CG13762	971.127	781.169	71.0806	2109.71
150429_at	CG13829	223.2	264	22.2		1623814_at	CG13829	2019.37	2127.66	217.664	2387.08
146602_at	CG1421	68.9	71.6	12.5		1630776_at	CG1421	2337.01	2625.32	205.421	5029.7
145470_at	CG1494	73	124.2	5.8		1631731_at	CG1494	826.11	755.503	85.9259	1913.81
144649_at	CG15035	416.3	232.8	120.1		1641720_at	CG15035	6766.97	5072.49	589.984	9037.99
145653_at	CG15395	343.5	294.3	12.6		1631653_at	CG15395	2587.52	2337.51	70.5836	4874.73
142252_at	CG15418	387.8	274.1	33.2		1629673_at	CG15418	5486.77	4613.95	258.693	7975.87
144490_at	CG15472	156.1	104.1	17.8		1628700_at	CG15472	2298.15	1801.39	151.069	3601.05
142391_at	CG17377	3622.9	711.2	126.7		1638626_a_at	CG17377	19580.9	14092.4	1701.4	18803.2
148074_at	CG2113	964.5	323.1	75.9		1633912_at	CG2113	9371.57	6884.11	510.888	8282.48
142304_at	CG31465	44.7	36.5	4.1		1640026_at	CG31465	1321.74	967.522	57.7642	3498.78
148592_at	CG32085	447.6	396.8	57.1		1628373_at	CG32085	745.953	1774.28	78.3021	2778.05
151537_at	CG33278	75.4	54.1	11.3		1640966_at	CG33278	3534.58	3333.15	145.643	6164.35
150503_at	CG33340	6309.4	913.9	28		1637128_a_at	CG33340	24455.6	17396.1	2380.66	23644.3
152316_at	CG3698	360.4	347.4	50.1		1639931_at	CG3698	1574.65	1390.53	119.499	2702.04
148461_at	CG3982	3942.1	553.6	345.9		1637441_at	CG3982	18041	13467.3	1587.84	20567.3
147635_at	CG4021	592.6	421.8	106.4		1628570_at	CG4021	4556.37	5295.24	499.231	5783.47
148452_at	CG4483	34.8	34.5	7.5		1624204_at	CG4483	1025.8	1175.75	121.809	1146.26
144969_at	CG4661	215.3	137.6	24		1630737_at	CG4661	4653.69	3920.15	188.835	7891.63
150186_at	CG5217	1359.3	285.7	21.9		1641142_at	CG5217	15703.6	11997.4	758.462	16683.5
145709_at	CG8840	573.6	200.4	16.4		1625608_at	CG8840	7597.07	5927.45	479.62	10213.6
152043_at	CG9106	368.3	136.2	29.4		1627155_s_at	CG9106	8669.88	6227.44	308.009	10609.6
146246_at	CG6589	29.4	76.6	3.5		1631384_at	spag4	600.677	820.417	68.7571	901.222
144099_at	I-t	240.9	127.5	6.6		1629316_at	I-t	6110.1	4673.4	301.622	9232.31
147748_at	Klp59D	613.5	193.9	7.8		1624329_at	Klp59D	7058.19	5117.18	181.452	9202.16
146292_at	ref2	74.5	118.1	1.1		1627437_at	ref2	1488.13	1420.06	92.534	1764.51
149320_at	Tim17b1	349.2	438.7	52.4		1625751_at	Tim17b1	4592.01	6021.97	539.787	8339.62
145209_at	CG32574	235	205.1	18.4		1638788_at	Twdlalpha	1822.25	1661.32	163.332	3032.71
CyclinB data for comparison to genes that passed stringent filter
probe(v1.0)	Sym	red e	can	aly		probe (v2.0)	Sym	tin-rnai	wuc-aly	aly	wuc
154177_at	CycB	128.7	288	70		1639876_a_at	CycB	407.794	856.735	89.7919	1131.73
100 genes most aly-dependent, selected from v1.0 data.
probe(v1.0)	Sym	red e	can	aly		probe (v2.0)	Sym	tin-rnai	wuc-aly	aly	wuc
153078_at	Pglym87	2474	203.4	1.5		1636536_at	Pglym87	1176.77	321.903	99.9316	611.297
150094_at	CG12334	1094.6	209	0.8		1630629_at	Atg8b	11988.8	1702.41	144.541	6063.79
145717_at	CG3213	2495.8	474.8	2.4		1639298_at	CG3213	20061.1	5449.52	293.901	12446.7
146170_at	CG7363	1221.1	17.5	1.2		1627807_at	w-cup	16256	1772.44	78.7358	7713.63
146306_at	CG5075	984.7	190.7	1		1628908_at	CG5075	11518.4	3651.1	101.338	10002.4
143071_at	And	1613.2	105.3	1.8		1632147_at	And	12165.8	2143.26	114.78	7054.26
151516_at	CG32026	486.6	97.5	0.6		1624976_at	CG32026	8080.05	3214.47	110.196	8309.6
150449_at	CG10177	307.6	97.7	0.4		1633029_at	CG10177	7769.32	209.823	78.5434	1130.4
148298_at	CG17744	518.4	132.2	0.7		1623439_at	CG17744	5566.95	1025.88	113.786	3890.75
149022_at	CG14077	432.6	7.1	0.6		1641311_at	CG14077 /// Ir75d	6307.11	452.945	69.5694	2343.34
152712_at	CG4983	2171.1	333.9	3.1		1637126_at	CG4983	11319.6	2576.79	111.112	7688.02
148334_at	CG14835	908.3	42.8	1.3		1633080_at	CG14835	10129.2	2612.52	142.903	8675.65
147939_at	CG13898	379.7	80.4	0.6		1637138_at	CG13898	10095.9	1430.36	82.4521	2516.6
142208_at	CG5762	1431.9	137	2.4		1638107_at	CG5762	16494.9	4081.68	330.297	11885
141424_at	CG8564	653.7	170.3	1.1		1623295_at	CG8564	12113.3	2472.79	118.201	7957.18
150115_at	CG14316	398.7	28.5	0.7		1634319_at	CG14316	4922.48	475.862	40.6758	3010.19
147905_at	Tkr	280.6	21.7	0.5	v2.0 probe at 5' end of CG16778, likely to be part of CG30430?	1634460_at	---	4977.97	859.377	39.4733	3413.04
146404_at	CG5050	389.3	133.7	0.7		1640348_at	CG5050	11703.7	6620.1	146.104	11437.8
150413_at	CG13838	817.4	62.9	1.5		1636128_at	CG13838	6974.06	530.533	98.4284	2223.05
149443_at	CG17944	590.2	54	1.1		1639070_a_at	CG17944	7456.78	794.908	68.1098	3848.02
149881_at	CG3199	940.1	30.6	1.8		1638284_at	CG3199	10230.3	538.875	66.9232	3893.71
146247_at	CG12307	1457.3	168.7	2.8		1628711_at	CG12307	11526	2081.55	145.264	8186.58
147668_at	CG30278 /// Oatp58Da	1065.6	123.9	2.1		1635435_at	CG30278	8289	2314.22	148.737	5537.32
142209_at	CG33047	404.5	39.2	0.8	No v2.0 probe
152502_at	CG17010	1165.1	37.9	2.4		1627689_at	CG17010	6296.24	1149.85	32.5371	4118.59
146434_at	CG31802 /// CG31786	824.8	41.2	1.7		1638395_at	CG31802	7510.37	3169.29	105.588	8192.72
146424_at	CG5755	763.1	144.4	1.6		1641138_at	CG5755	7608	3192.2	45.977	7571.36
147603_at	CG9406	367.5	30.4	0.8		1637368_at	CG9406	5554.08	344.985	71.7046	1760.63
145909_at	CG11043	1096.7	204.8	2.4		1640123_at	CG11043	9853.5	2738.23	104.047	7084.45
147980_at	robl62A	3353.5	211.9	7.4		1627120_at	robl62A	11265.2	4406.36	281.973	10258.5
148287_at	CG10124	925.5	110.4	2.1		1634082_at	eIF4E-4	11605.5	317.21	174.247	1534.57
150197_at	CG3517	2312.4	353.8	5.6		1641363_at	CG3517	14918.7	2202.97	175.361	8857.44
149636_at	CG14684	247.4	12.4	0.6		1630327_at	CG14684	2520.43	141.911	37.1443	704.32
150636_at	CG14540	1088.8	289	2.7		1631210_at	CG14540	8160.44	1221	113.812	5040.91
151156_at	CG11373	1551.7	247.3	4		1623542_at	CG11373	7685.91	3036.38	88.0184	6551.66
150942_at	CG31204 /// CG31002	620.1	46.7	1.6		1634085_at	CG31204	7743.97	2211.4	72.6722	6031.51
145627_at	CG31679 /// CG31682 /// CG32463	301.3	76.1	0.8		1623557_at	CG31679	6291.41	264.994	45.5919	1881.56
148993_at	CG13700	597	79.7	1.6		1635408_at	CG13700	5338.19	848.344	45.8518	2364.61
147304_at	CG6262	1403.6	284.2	3.8		1631316_a_at	CG6262	9334.57	3104.8	128.102	7555.69
145567_at	CG5139	664	61.8	1.8		1626441_at	CG5139	7971.99	309.865	96.777	1600.24
149972_at	CG5614	507.3	36.2	1.4		1635366_at	CG5614	12894	3426.59	141.183	10025
147073_at	CG13167	760.2	2.3	2.1		1623113_at	CG13167	5130.62	106.672	66.3566	490.231
152180_at	CG7669	282.4	28.9	0.8		1637784_at	CG7669	5657.01	787.096	55.2693	3435.73
151171_at	CG14974	1162.6	293.4	3.4		1627642_at	CG14974	7822.77	1883.29	124.227	5298.49
146400_at	CG6380	682.4	205.4	2		1624961_at	CG6380	11665.4	1069.31	80.0415	3939.24
152805_at	CG4691	3069.5	367.2	9		1631725_at	CG4691	20696.3	10384.1	320.488	20008.8
150613_at	CG17195	818.3	17.4	2.4		1624306_at	CG17195	3080.99	48.5161	50.0019	126.649
144341_at	CG12470	1678.3	207.2	5.2		1627679_at	CG12470	14050.8	9075.54	290.909	13558.5
149640_at	tomboy20	1514.7	323.7	4.7		1639925_at	tomboy20	12306.5	5530.03	118.865	11458.4
150907_at	CG12069	644.1	113.3	2		1635054_at	CG12069	6559.49	1502.73	45.1874	4093.77
151132_at	CG11666	321.6	44.3	1		1636021_at	CG11666	3278	524.004	46.6145	1986.39
149411_at	CG31482 /// CG31484	382.1	57.4	1.2		1639598_at	CG31482	11176.3	2012.66	129.401	6999.42
146799_at	CG12126	1365.3	465.8	4.3		1625330_at	CG12126	7087.5	2010.6	75.3863	5209.98
145749_at	CG15425	1163.6	99.3	3.7		1628312_at	CG15425	9538.6	712.594	109.374	4542.25
149826_at	CG8476	872.2	101.2	2.9		1636988_at	CG8476	9389.27	2608.2	78.0162	7410.52
148337_at	Tsp66A	239.8	45.9	0.8		1640468_a_at	Tsp66A	3596.63	743.073	68.7708	2563.74
148936_at	CG6497	389.5	40.5	1.3		1636084_at	CG6497	5219.82	147.397	83.7318	903.504
147297_at	CG7755	1343.6	81.2	4.5		1631872_at	CG7755	5954.29	481.562	99.3783	2022.07
146671_at	CG14589	984.1	363.8	3.3		1641103_at	CG14589	7845.08	4256.35	212.44	6747.01
147215_at	CG12860	4231.4	645	14.2		1639634_at	CG12860	22319.2	3706.91	259.209	11364.8
146302_at	ACXA	469.9	81.6	1.6		1632969_at	ACXA	4569.28	2395.84	63.1385	6096.86
147299_at	CG30324 /// CG30099	731.3	90.6	2.5		1629365_at	CG30324	15595.2	4146.14	239.206	10814.6
147296_at	CG15705	203.2	6	0.7		1624229_at	CG15705	4422.47	317.547	27.2564	1652.75
149927_at	CG14861	288.8	43.8	1		1629535_at	CG14861	6119.05	244.245	72.2135	1511.33
151492_at	Pif1	1126.3	211.9	3.9		1629130_at	---	4255.25	297.324	59.5631	1939.02
145961_at	CG6441	663.9	92.5	2.3		1625597_a_at	CG6441	6801.3	704.94	42.4445	2837.55
152537_at	CG7251	1441.4	274	5		1626849_at	CG7251	8668.31	1605.34	152.121	6902.66
148952_at	CG12229 /// CG14101	1439.5	329.8	5		1627928_at	CG12229 /// CG14101	11206.8	2407.87	80.3658	9148.43
148577_at	CG6140	1062.5	267.2	3.7		1639488_at	CG6140	7157.59	1831.68	137.284	4471.11
146546_at	CG15475	544.7	103.5	1.9		1631484_at	CG15475	6136.5	565.836	132.05	2456.28
146798_at	CG2291	1165.3	193.9	4.1		1625776_at	CG2291	7968.78	1469.97	77.8434	4843.66
152710_at	CG30350 /// sns	1118.5	137.5	4		1640711_at	CG30350	7978.96	1886.18	153.02	6968.84
152497_at	CG3483	613.9	74	2.2		1640461_at	CG3483	6412.09	1172.77	109.275	4028.15
142968_at	CG9279 /// CG32210	613.7	61.1	2.2	No v2.0 probe.
152998_at	CG5398	969.2	336.4	3.5		1627305_at	CG5398	7293.38	1267.02	89.257	5118.22
146607_at	CG6691	386.1	63	1.4		1632725_at	ttm3	4645.56	58.9574	49.4302	349.942
148801_at	CG7804	459.4	169.3	1.7		1632435_at	CG7804	2991.79	534.183	41.5777	1712.82
149928_at	RpL10Aa	753.9	60.7	2.8		1638762_at	RpL10Aa	10594.3	2392.36	116.182	7725.44
145983_at	CG7164	1504.2	285	5.6		1623535_at	CG7164	9142.63	1767.89	139.833	5808.59
148748_at	CG13481	367.7	76.2	1.4		1640316_at	CG13481	4259.16	1197.26	92.8995	5462.29
148236_at	Tektin-C	442.9	148	1.7		1628238_at	Tektin-C	6240.46	945.516	179.212	2709.53
152981_at	ran-like	1065.6	97.7	4.1		1638085_at	ran-like	6339.86	1688.38	60.2798	5146.7
142361_at	CG18568	593.1	179.4	2.3		1629534_at	CG18568	9876.5	3586.48	95.5356	7309.94
149823_at	CG8138	231.4	39.8	0.9		1637267_at	CG8138	7660.55	167.616	71.2401	743.816
152952_at	CG16719	1002.6	437.6	3.9		1634624_at	CG16719	11721.1	7614.43	202.979	14127.9
144557_at	CG12729	256.8	12.5	1		1625900_at	CG12729	3104.56	601.939	74.0503	1471.98
144293_at	CG4161	732.5	22.4	2.9		1630482_at	CG4161	8276.72	235.973	100.276	1445.53
147632_at	CG15676	350.4	57	1.4		1639491_at	CG15676	5535.7	859.438	102.279	3105.52
152703_at	CG7848	546.4	161.7	2.2		1631172_at	CG7848	7108.04	126.156	60.5534	778.49
152647_at	Hex-t2 /// Hex-t1	1876.9	220.9	7.7		1631442_at	Hex-t1 /// Hex-t2	10254.1	3370.72	137.809	8884.8
145501_at	CG11023	239.7	16.4	1		1633327_at	CG11023	3022.33	1057.74	52.1335	2844.03
152516_at	CG14718	1382.7	262.8	5.8		1631888_at	CG14718	15498.7	6632.93	253.549	13804.1
144230_at	CG15286	1190.8	180	5		1628838_at	CG15286	5931.04	847.839	79.6567	3837.14
144210_at	Mst33A	308.1	26.7	1.3		1624562_s_at	Mst33A	12747.7	4230.56	254.159	11537.1
147807_at	CG5539	1304.3	409.8	5.6		1631067_at	CG5539	10004.9	1941.88	112.23	5713.79
152760_at	CG1979	1225.7	75	5.3		1640714_at	CG1979	8643.07	1844.21	47.0223	6358.94
151290_at	CG12521	691.7	59.6	3		1637511_at	CG12521	6072.06	487.659	68.6392	2350.03
144325_at	CG15638	732.1	6	3.2		1633490_at	CG15638	4968.48	887.525	199.512	4100.44
148751_at	CG9592	205.5	8.3	0.9		1641003_at	CG9592	2540.73	517.665	43.2962	1932.27
147864_at	CG13581	752.5	88.8	3.3		1628680_at	CG13581	5904.7	102.606	91.2206	331.38
100 genes most can-dependent, selected from v1.0 data.
probe(v1.0)	Sym	red e	can	aly	Mapping notes	probe (v2.0)	Sym	tin-rnai	wuc-aly	aly	wuc
147073_at	CG13167	760.2	2.3	2.1		1623113_at	CG13167	5130.62	106.672	66.3566	490.231
150617_at	CG5024	565.6	4.1	3.8		1626399_at	CG5024	10818.1	959.077	174.874	4700.59
152960_i_at	scpr-B	1271.7	10.1	33.1	No v2 probe
149094_at	CG7335	529.4	4.3	2.4		1639258_at	CG7335	5729.55	477.53	122.802	2180
144325_at	CG15638	732.1	6	3.2		1633490_at	CG15638	4968.48	887.525	199.512	4100.44
150382_at	CG13843	346.8	3.6	11.7		1641426_at	CG13843	4145.49	548.922	91.6912	2407.77
145585_at	CG18132	159.3	1.7	1.5		1640543_at	CG18132	3608.38	228.717	30.8678	1180.37
149753_at	Tim17a1	408.2	5	2.5		1639874_at	Tim17a1	4654.27	420.44	26.1625	2404.93
142160_at	CG18171	472.1	5.8	2.7		1638968_at	CG18171	3676.67	624.199	41.9371	2458.73
150556_at	CG13661	110.3	1.4	0.8		1640559_at	CG34110	4796.56	61.3788	39.9057	140.064
145545_s_at	CG13946 /// CG12506	1469.1	19.8	36.6		1639236_at	CG13946	1911.68	47.6407	53.8347	66.8282
146170_at	CG7363	1221.1	17.5	1.2		1627807_at	w-cup	16256	1772.44	78.7358	7713.63
152794_at	CG8560	695.1	10.3	61.6		1639641_at	CG8560 /// DsecCG8560	3051.93	737.443	328.514	1823.04
152328_at	CG3544	286.5	4.3	2.7		1640156_at	CG3544	2649.1	82.5703	54.6585	199.503
150011_at	CG10317	871	13.1	7.3		1635550_at	CG10317	9814.37	1032.69	79.6981	4797.73
149022_at	CG14077	432.6	7.1	0.6		1641311_at	CG14077 /// Ir75d	6307.11	452.945	69.5694	2343.34
146204_at	CG14071	265.6	4.6	3.1		1623115_at	CG14071	3692.53	42.9128	46.8788	138.663
147213_at	Adgf-E	679.1	12.4	7		1638647_at	Adgf-E	5172.05	510.686	126.43	2295
144050_at	Acyp	930.4	17	9.3		1639745_at	Acyp	5985.86	134.31	78.3633	651.098
152810_at	PpN58A	158.2	2.9	2.5		1633578_a_at	PpN58A	3771.64	375.205	105.778	3068.04
148576_at	CG7551	154	2.9	1.5		1630499_at	CG7551	5077.42	457.769	122.904	1645.08
151187_at	Shaw	191.9	3.7	1.7		1632961_at	Shaw	1871.14	239.393	43.9127	1346.47
150613_at	CG17195	818.3	17.4	2.4		1624306_at	CG17195	3080.99	48.5161	50.0019	126.649
146601_at	CG11629	75.1	1.6	2.7		1639481_at	CG11629	676.292	126.591	27.3001	398.493
147506_at	CG16716	572.5	12.5	5.7		1639383_a_at	CG16716	3931.33	79.2843	56.725	469.761
147927_at	Roc1b	526.7	12.9	2.6		1639817_at	Roc1b	6062.13	901.389	96.6475	3219.8
150498_at	CG13611	287.8	7.3	4.1		1633687_at	CG13611	4395.82	193.884	127.979	990.486
152274_at	CG10650	171.4	4.5	3		1641038_at	CG10650	1905.02	174.847	329.86	168.198
151188_at	CG15409	940	26	9		1624605_at	CG34175	5849.53	494.58	105.872	2225.66
148555_at	CG18587	936.9	26.6	14.9		1636957_s_at	CG34012	6428.67	639.84	76.9235	3514.68
148764_at	CG13473	556.5	16.1	5.5		1639158_at	CG13473	6212.7	294.19	70.8794	1208.01
150189_at	CG31404 /// CG31245	205.5	6	2.6		1623002_at	CG31404	2538.08	298.515	98.4918	3119.13
147296_at	CG15705	203.2	6	0.7		1624229_at	CG15705	4422.47	317.547	27.2564	1652.75
146452_at	CG15167	209.8	6.2	2.8		1628267_at	CG15167	3669.73	211.527	76.3997	958.962
149349_at	CG2104	74.1	2.2	1.6		1632641_at	CG2104	3169.27	254.811	103.466	1157.24
151434_r_at	CG16824	104.4	3.1	3.1	No v2 probe
146604_at	CG11634	288.2	8.6	1.3		1630641_at	CG11634	4441.11	78.3096	31.1733	364.485
144293_at	CG4161	732.5	22.4	2.9		1630482_at	CG4161	8276.72	235.973	100.276	1445.53
144658_at	CG1409	91.6	2.9	1.6		1632250_at	CG1409	3522.55	179.862	41.1105	1134.67
146300_at	CG15483	255.4	8.1	1.9		1633310_at	CG15483	4237.93	90.6314	56.8843	680.889
149396_at	CG17917	215.8	6.9	14		1635965_at	CG17917	1710.88	43.3753	53.2822	56.683
149970_at	CG12784	859.6	27.9	5.8		1633652_at	CG12784	7054.84	154.859	55.6207	815.305
152502_at	CG17010	1165.1	37.9	2.4		1627689_at	CG17010	6296.24	1149.85	32.5371	4118.59
149881_at	CG3199	940.1	30.6	1.8		1638284_at	CG3199	10230.3	538.875	66.9232	3893.71
149677_s_at	scpr-C /// scpr-B /// scpr-A	6058.8	198.7	348.9		1637873_at	scpr-C	8994.04	226.461	871.029	371.523
149199_at	CG11249	1045.1	34.5	7.5		1628970_at	CG11249	4072.97	629.201	59.7573	2466.33
149746_at	CG3942	316.4	10.7	1.4		1639742_at	CG3942	4686.81	666.601	35.3828	3081.49
147148_at	CG17050	126.4	4.3	2.2		1626599_at	CG17050	903.638	230.11	42.5157	632.139
147159_at	CG13334	243.9	8.7	3.1		1636339_at	CG13334	668.257	68.9708	73.06	156.164
148248_s_at	CG10478	68.3	2.5	0.9		1624751_at	CG10478	2447.67	36.6922	38.3409	148.207
147671_at	CG11206	78.9	2.9	2.7		1625011_at	CG11206	1651.36	38.1357	33.4863	37.4917
152707_at	CG10307	572.6	21.1	6.3		1631447_at	CG10307	4903.57	78.9527	60.2192	346.569
146080_at	CG3748	116.3	4.3	5.1		1627714_at	CG3748	3923.08	187.739	46.0138	1527.74
149116_at	CG6663 /// CG6289	54.5	2.1	2		1641642_at	CG6663	937.074	7071.13	3633.43	2798.97
146483_at	CG31797	250.9	9.7	3.9		1637709_at	CG31797	1309.7	90.6015	68.4338	246.449
149356_at	CG14676	703.3	27.7	4.7		1631602_at	CG14676	5401.01	670.578	42.3143	3934.19
152989_at	Side	145.9	5.8	5.4		1638078_at	Side	1385.08	254.51	48.6923	549.476
148751_at	CG9592	205.5	8.3	0.9		1641003_at	CG9592	2540.73	517.665	43.2962	1932.27
147449_at	CG5327	569.2	23.1	10.2		1634753_at	CG5327	1149.15	112.61	39.2365	558.428
146484_at	CG31797	59.1	2.4	0.6	see above
141783_at	Cap-G	145.8	6	4.7		1629902_at	Cap-G	1003.94	278.095	272.71	777.237
143704_s_at	Mst35Ba /// Mst35Bb	3103.1	128.1	187.9		1633776_s_at	Mst35Ba /// Mst35Bb	21910	7776.7	1336.95	16593.3
145656_at	CG17302 /// Or23a	477.8	20	2.3		1638878_at	CG17302 /// Or23a	251.776	51.5203	69.4537	113.255
145778_at	CG15630	198.1	8.3	6.7		1635787_at	CG15630	670.485	57.7766	48.7909	101.479
151123_at	CG12979	635.8	27.3	19.3		1639920_at	---	5518.61	470.915	62.2259	2900.59
150055_at	CG5265	451.9	19.7	3.7		1625527_at	CG5265	4684.92	766.464	61.4289	2800.84
145789_at	CG15625	120.8	5.3	1.9		1628479_at	CG15625	2067.96	58.0395	67.3929	141.33
152229_at	CG7069	244.6	10.9	21.2		1635951_at	CG7069	3781.11	563.738	195.478	1478.49
146783_at	CG11196	423.2	19	5.9		1635973_at	CG11196	4585.39	149.381	48.5571	732.172
145833_at	CG14017	243.7	11	28.5		1634301_at	CG14017	3033.39	792.154	291.538	2648.24
149414_at	CG15178	1305.1	59.3	6.3		1640792_at	sowi	11956.2	5163.26	223.456	10310.4
150402_at	CG4704	194.2	8.9	3.5		1626231_at	CG4704	1739.02	78.1535	51.5545	198.692
145509_at	net	106.9	4.9	2.4	v2 probe does not recognise transcript, targets 3' end of gene - misannotated region
147975_at	FucTD	1191	54.9	11.6		1638418_at	FucTD	3841.56	357.034	67.4724	1811.4
147710_at	CG13526	180.1	8.4	5		1624508_at	CG13526	3405.16	59.1805	40.6729	346.712
148334_at	CG14835	908.3	42.8	1.3		1633080_at	CG14835	10129.2	2612.52	142.903	8675.65
149720_at	CG12201	520.3	24.7	2.3		1623447_a_at	CG12201	6045.21	781.696	71.6335	3080.73
148376_at	CG13675	131.6	6.3	3.1		1636105_at	CG13675	21.3789	21.6216	21.4154	20.7727
144557_at	CG12729	256.8	12.5	1		1625900_at	CG12729	3104.56	601.939	74.0503	1471.98
149052_at	CG9449	114.6	5.7	5.5		1633200_at	CG9449	1967.57	72.8923	153.421	288.454
146434_at	CG31802 /// CG31786	824.8	41.2	1.7		1638395_at	CG31802	7510.37	3169.29	105.588	8192.72
149636_at	CG14684	247.4	12.4	0.6		1630327_at	CG14684	2520.43	141.911	37.1443	704.32
145599_at	CG17648	226.9	11.4	18.3		1634494_at	CG17648	2738.65	373.164	371.418	1498.32
150441_at	CG6784	119.4	6	5.1		1625829_a_at	CG6784	2176.96	41.7007	33.9272	36.7348
149257_at	CG11226	534.5	27.4	26.9		1627333_at	CG11226	4231.33	1764.81	172.536	5268.22
147893_at	CG3611	211.4	11	4.1		1638980_at	CG3611	1979.48	189.948	46.6591	831.782
144268_at	CG12448	267.3	14	4.8		1626873_a_at	CG12448	5985.26	1289.06	43.254	5204.88
148673_at	CG10969	406.5	21.5	11.3		1638503_at	CG10969	2651.93	221.803	50.5705	1341.17
145645_at	CG3528	190.1	10.2	5.6		1630645_at	CG3528	2853	157.509	60.2425	636.254
146930_at	CG12914	94.6	5.2	2.1		1638988_at	CG12914	1829.63	212.96	50.1107	898.169
148421_at	CG6576	319.8	17.8	3.8		1637415_at	CG6576	3344.88	109.542	90.723	462.124
144319_at	CG7653	48.1	2.7	1.6		1624910_at	CG7653	1538.99	80.6727	72.4433	235.449
145854_at	CG14000	192.1	10.8	2		1637580_at	CG14000	1582.45	29.5052	26.8436	59.4527
146324_at	CG31851 /// CG31728	125.4	7.1	3.9		1640349_at	CG31851	1964.67	167.349	60.8828	986.273
143191_at	Hsc70-1	315.1	17.9	5.2		1627963_s_at	Hsc70-1	5321.8	159.937	63.7682	516.707
146279_at	CG17217	97.2	5.6	2.7		1624287_at	CG17217	4863.96	178.722	47.8258	967.345
147163_at	CG6209	231.5	13.4	16		1631022_at	CG6209	4234.25	79.2372	131.03	133.935
148940_at	CG13725	1011.9	58.8	4.6		1641472_at	CG13725	8696.97	84.0622	68.6976	264.446
148286_at	CG8398	306.4	18	6.5		1624347_s_at	CG8398	1976.16	97.5862	86.8596	288.658
144211_at	Met75Cb /// Met75Ca	912.3	26.5	164.9	Signal is due to contamination by male genital tract tissue
100 genes most wuc-dependent, selected from v2.0 data.
probe(v1.0)	Sym	red e	can	aly	mapping notes	probe (v2.0)	Sym	tin-rnai	wuc-aly	aly	wuc
148762_at	CG17177	6.1	2.1	1.5	no obvious reason for v1 probe to not work	1634861_at	CG17177	1486	19.6036	19.4308	16.2475
145545_s_at	CG13946 /// CG12506	1469.1	19.8	36.6		1623134_at	CG12506	5094.28	27.8917	93.0335	82.2814
150441_at	CG6784	119.4	6	5.1	CG42827	1625829_a_at	CG6784	2176.96	41.7007	33.9272	36.7348
					no v1 probe	1640343_at	CG33263	2580.03	26.9735	34.4503	51.205
					no v1 probe	1638861_at	---	3007.99	38.2524	47.4248	67.3853
147671_at	CG11206	78.9	2.9	2.7		1625011_at	CG11206	1651.36	38.1357	33.4863	37.4917
					no v1 probe	1625540_at	---	2376.03	27.8215	21.4196	65.2571
150556_at	CG13661	110.3	1.4	0.8		1640559_at	CG34110	4796.56	61.3788	39.9057	140.064
148940_at	CG13725	1011.9	58.8	4.6		1641472_at	CG13725	8696.97	84.0622	68.6976	264.446
147163_at	CG6209	231.5	13.4	16		1631022_at	CG6209	4234.25	79.2372	131.03	133.935
141665_at	CG10508	51.8	12.1	10.6		1623133_a_at	CG10508	3049.86	105.667	67.6938	97.3856
					no v1 probe	1630091_at	CG31296	1618.18	37.5139	75.8481	52.8379
149396_at	CG17917	215.8	6.9	14		1635965_at	CG17917	1710.88	43.3753	53.2822	56.683
					no v1 probe	1629896_at	CG32845	1284.87	21.0868	23.6686	43.9002
					no v1 probe	1639236_at	CG13946	1911.68	47.6407	53.8347	66.8282
147764_at	CG9863	214.1	59.1	17.6		1629951_at	CG9863	5678.22	51.2953	55.0662	207.768
146204_at	CG14071	265.6	4.6	3.1		1623115_at	CG14071	3692.53	42.9128	46.8788	138.663
145854_at	CG14000	192.1	10.8	2		1637580_at	CG14000	1582.45	29.5052	26.8436	59.4527
152803_at	CG3557	404.9	156.4	5.2		1625904_at	CG3557	6601.03	78.8937	85.904	256.726
150613_at	CG17195	818.3	17.4	2.4		1624306_at	CG17195	3080.99	48.5161	50.0019	126.649
149677_s_at	scpr-C /// scpr-B /// scpr-A	6058.8	198.7	348.9		1637873_at	scpr-C	8994.04	226.461	871.029	371.523
146717_at	Tsp42Eq	70.9	43	23.7		1637680_at	Tsp42Eq	1751.19	45.9606	52.5186	72.5973
					no v1 probe	1639017_at	---	2189.19	31.9112	39.6869	90.9593
					no v1 probe	1638373_at	CG32161	7427.87	77.5934	55.2079	312.25
141310_at	CG9682	237	41.5	5.5		1633631_at	CG9682	2382.41	39.415	23.5683	101.096
					no v1 probe	1624860_at	CG31804	5460.56	62.4528	50.138	238.205
142155_at	CG12111	528.1	46.2	134.9		1636963_at	CG12111 /// DsimGD24567	5297.81	376.673	2318.94	231.6
148584_at	CG32086 /// CG33272 /// CG33271 /// CG33269 /// CG33270	15.1	10.6	1.6		1623717_at	CG32086	2636.16	33.7136	40.6398	121.77
147200_at	CG10104	93.5	51	1.5		1639073_at	CG10104	1043.84	32.4471	35.7718	51.0142
					no v1 probe	1641263_at	CG31816	7262.78	82.1967	49.0117	372.721
144274_at	CG31780 /// CG18477	50.9	25.4	3.6	??? strange v2 mapping, worked out by blast of probe, hits CG18477	1624619_s_at	CG18477 /// CG31780	698.124	29.3208	40.7722	36.0229
					probe against alt exon. already have this gene in list	1626447_at	CG10508	928.13	35.1004	39.7862	48.1071
151414_at	CG13998	18.7	5.9	2.9		1633360_at	CG13999	2728.43	47.3815	43.5926	142.147
143191_at	Hsc70-1	315.1	17.9	5.2		1639380_a_at	Hsc70-1	1378.87	41.3577	62.3552	75.782
145547_r_at	CG13947		61	92.9	two v1 probes apparently virtually identical. results similar for both.	1628376_x_at	CG13947	3457.14	159.352	346.205	193.007
147864_at	CG13581	752.5	88.8	3.3		1628680_at	CG13581	5904.7	102.606	91.2206	331.38
					no v1 probe	1635853_at	---	784.821	28.0997	30.2957	45.3636
149677_s_at	scpr-C /// scpr-B /// scpr-A	6058.8	198.7	348.9	??? strange v2 mapping, worked out by blast of probe	1632185_s_at	scpr-A /// scpr-B /// scpr-C	23605.1	510.15	3726.59	1380.67
					no v1 probe	1626486_at	CG31815	566.186	24.0336	30.9359	33.2531
149416_at	CG15179	509.7	30.5	4.6		1635923_at	sunz	2750.73	64.2277	46.0407	164.59
147114_at	CG12442	49.5	240.3	372.1	wuc itself	1637852_at	CG12442	1730.62	170.38	6845.39	103.846
148248_s_at	CG10478	68.3	2.5	0.9		1624751_at	CG10478	2447.67	36.6922	38.3409	148.207
151115_at	CG18673	147.7	13.3	7.1		1637804_at	CG18673	762.179	43.4525	80.3379	46.9634
					no v1 probe	1630263_at	CG31370	767.506	42.9787	48.911	49.1794
152293_at	CG6980	449.2	68.6	9.6		1640684_at	CG6980	4169.12	112.398	52.3151	267.75
151205_at	CG16741	439.2	70.2	6.5		1637399_at	CG16741	7279.48	84.9467	44.9525	468.565
					no v1 probe	1626720_at	CG34049	777.471	27.1	23.274	50.683
152879_at	CG7802	121	284.6	5.2		1638610_at	CG7802	554.772	36.6219	38.0184	37.1793
					no v1 probe	1631960_at	CG31526	1379.65	48.0095	46.2016	93.7653
145789_at	CG15625	120.8	5.3	1.9		1628479_at	CG15625	2067.96	58.0395	67.3929	141.33
145691_at	CG15403	538.1	62.2	6.8		1625184_at	CG15403	5428.76	104.115	76.9647	376.848
152707_at	CG10307	572.6	21.1	6.3		1631447_at	CG10307	4903.57	78.9527	60.2192	346.569
151365_at	CG14634	39.8	4.4	16.3		1629100_at	CG14634	1026.68	61.4588	447.485	72.6482
149280_at	CG14651	61.5	11.9	4.5		1626111_at	CG14651 /// DsecGM10760	1177.36	33.539	29.4687	83.876
146172_at	CG7329	72.7	23.1	2.1		1640044_at	CG7329	2749.7	203.162	133.543	203.419
					no v1 probe	1633943_at	---	1797.35	82.6928	74.0417	134.534
152328_at	CG3544	286.5	4.3	2.7		1640156_at	CG3544	2649.1	82.5703	54.6585	199.503
146607_at	CG6691	386.1	63	1.4		1632725_at	ttm3	4645.56	58.9574	49.4302	349.942
149973_at	CG9589	779.2	139.6	12		1625186_at	CG9589	6505.82	96.4837	65.8785	493.56
143102_at	salr	86.8	96.5	26.6		1639732_s_at	salr	1114.06	67.6728	60.0211	85.0261
147712_at	CG13527	444.9	41.2	4.7		1640751_at	CG13527	4875.72	123.828	65.8352	377.638
152729_at	CG7722	47.8	10	5.8		1623612_at	CG7722 /// DsimCG7722	3389.59	94.4913	45.0578	262.875
					no v1 probe	1639173_at	---	1429.75	79.8297	51.0159	114.626
153892_at	CG7958	830.8	466.4	33.8		1626730_s_at	tna	5400.63	451.679	223.76	433.405
152224_at	CG8508	583.7	60.5	12.6		1637728_at	CG8508	7668.1	136.773	176.958	618.204
143169_at	ftz	64.5	40.4	22		1637677_at	ftz	476.724	31.136	38.0114	38.6579
152954_at	CG10750	286.3	167.7	4.5		1626622_at	CG10750	6573.43	109.142	106.432	535.671
146604_at	CG11634	288.2	8.6	1.3		1630641_at	CG11634	4441.11	78.3096	31.1733	364.485
143958_at	Tsf1	259.2	153.4	183.3		1632430_at	Tsf1	3932.37	332.786	2642.04	329.153
					no v1 probe	1632502_s_at	---	285.871	18.8321	21.6708	24.321
146275_at	rho-6	325.8	60	63.4		1623620_a_at	rho-6	1011.72	54.3561	227.272	87.2671
					no v1 probe	1640507_s_at	---	881.545	43.1556	49.3332	76.2976
147305_at	CG15711	133.4	31.8	4.2		1632714_at	CG15711	6111.17	137.111	62.7755	531.567
141301_at	tok	27.3	15.3	6		1641053_s_at	tok	617.453	78.4213	154.319	53.7351
					no v1 probe	1636223_at	Hex-t1	2559.9	87.7226	95.5648	222.81
142273_at	CG7514	445.7	101.5	2.4		1625826_at	CG7514	4367.55	87.783	46.4094	381.642
152274_at	CG10650	171.4	4.5	3		1641038_at	CG10650	1905.02	174.847	329.86	168.198
151449_at	CG5693	291.4	76.1	22.1		1629327_at	CG5693	4445.28	103.537	119.561	393.691
152050_at	CG10512	165.5	11.7	16.3		1636843_a_at	CG10512	4891.13	306.59	484.529	433.659
					no v1 probe	1635400_at	dtr	4333.83	102.197	60.3923	394.673
					no v1 probe	1639126_at	CG31874	3704.28	82.8187	81.7771	339.889
149409_at	CG2336	524.7	71.9	4.6		1623032_at	CG2336	6979.7	149.218	66.7864	641.371
152266_at	CG7448	6.8	3.4	1.9		1632534_at	CG7448	704.255	39.9456	54.5165	65.5189
150707_at	CG15884	32.8	27.9	19.9		1639351_at	Cpr97Eb	249.772	20.8877	22.8496	23.3487
147073_at	CG13167	760.2	2.3	2.1		1623113_at	CG13167	5130.62	106.672	66.3566	490.231
					no v1 probe	1633658_a_at	CG33233	2797.68	67.7377	67.2672	268.53
152756_at	Arr1	150.7	32.6	38.8		1636163_at	Arr1	1406.37	43.3608	33.3226	135.169
					no v1 probe	1639960_at	CG30093	6366.79	132.377	50.141	614.222
					see above	1627963_s_at	Hsc70-1	5321.8	159.937	63.7682	516.707
149823_at	CG8138	231.4	39.8	0.9		1637267_at	CG8138	7660.55	167.616	71.2401	743.816
146648_at	CG8245	354	139.4	4.1		1633201_at	CG8245	6337.37	95.218	45.8851	616.109
149456_at	CG11286	130.3	19.4	6.3		1628734_at	CG11286	6303.17	96.5145	63.6483	614.969
151535_at	CG32236	1753	226.4	11		1636975_at	CG32236	6709.57	115.335	60.3355	662.281
					v1 probe partially hits intron so not accurate.	1637567_at	CG30360	413.992	36.4715	52.4813	40.8668
148355_at	CG7457	6.4	4.8	4.8	no obvious reason for v1 probe to not work	1629369_at	CG7457 /// DmirCG7457	576.954	49.9571	66.1119	57.7526
147710_at	CG13526	180.1	8.4	5		1624508_at	CG13526	3405.16	59.1805	40.6729	346.712
151437_at	CG7364	349.1	94.2	326.6	testis specific 3'UTR or alternative gene?	1628741_s_at	TM9SF4	2668.19	374.899	3239.25	275.632
					no v1 probe	1632761_at	beat-IIIa /// CG34106	1956.66	53.661	23.3556	202.201
146111_at	CG13125	70.9	5.3	4.5		1636760_a_at	CG13125	1809.32	62.5066	66.212	189.862
148101_at	CG14968	284.2	69.6	53.2		1634145_s_at	CG14968	3553.95	402.257	833.44	378.935
147051_at	Rep3	50.9	5.5	2.2		1629960_s_at	Drep-3	790.013	39.5204	38.4547	84.929

## Sheet: sheet2
probe	Sym	Name	Func	Map	aly mean	aly SD	can mean	can SD	comr mean	comr SD	topi mean	topi SD	zaa mean	zaa SD	red e mean	red e SD	orig Flybase id	Flybase URI	orig sym	orig name	Remaining description	aly-v-wt	can-v-wt		probe2	*3b-1-log	*3b-2-log	*3b-3-log	cani-1-log	cani-2-log	cani-3-log	*3b-1	*3b-2	*3b-3	*3b-mean	cani-1	cani-2	cani-3	tin-rnai-1	tin-rnai-2	tin-rnai-3	tin-rnai-mean	cani-mean	mip40-1	mip40-2	mip40-3	mip40-mean	tomb-1	tomb-2
153078_at	Pglym87		enzyme	87B7-87B7	1.5	0.1	203.4	24.32	1.2	0.47	1.6	0.32	1.5	0.62	2474	129.36	FBgn0038004	http://www.flybase.org/.bin/fbidq.html?FBgn0011270	CG17645		/note=3prime sequence from clone BDGP:GH28416.3prime-hit	-10.6877	-3.60445		1636536_at	10.0262	10.0143	10.1329	6.70448	6.59396	6.73048	1042.73	1034.2	1122.79	1066.57	104.291	96.6008	106.188	1204.16	1211.87	1114.29	1176.77	102.36	505.736	596.478	593.927	565.38	101.686	116.782
150094_at	CG12334			90C2-90C2	0.8	0.26	209	18.76	0.6	0.12	2.1	0.45	1	0.49	1094.6	94.24	==	http://www.flybase.org/.bin/fbidq.html?FBgn0038539	==			-10.4181	-2.38883		1629280_at	4.36087	4.35528	4.16062	4.22838	4.51525	4.53089	20.5472	20.4678	17.8842	19.633	18.7443	22.8679	23.1171	18.516	17.1038	17.6316	17.7504	21.5764	16.4352	15.6914	17.0437	16.3901	18.2808	18.2401
145717_at	CG3213		motor	23F5-23F5	2.4	0.76	474.8	92.26	2.2	1.07	2.1	0.31	196.8	44.98	2495.8	23.16	==	http://www.flybase.org/.bin/fbidq.html?FBgn0031545	==			-10.0223	-2.39411		1639298_at	14.3621	14.3562	14.3809	12.6304	12.5731	12.3766	21057.8	20972.7	21333.9	21121.5	6340.48	6093.59	5317.63	20320.4	20466.3	19396.7	20061.1	5917.24	14953.7	15762.9	15784.3	15500.3	196.977	222.146
146170_at	CG7363		motor	31F1-31F1	1.2	0.47	17.5	5.82	2.8	2.99	2.6	3.06	1.5	1.07	1221.1	31.36	==	http://www.flybase.org/.bin/fbidq.html?FBgn0032269	==			-9.99093	-6.12468		1627807_at	13.9737	13.9944	14.0246	9.07327	8.97755	8.74802	16088.2	16320.8	16665.8	16358.3	538.675	504.094	429.948	16292.8	16107.2	16367.9	16256	490.906	8062.26	9736.52	9031.66	8943.48	89.2083	129.778
146306_at	CG5075		enzyme	34A4-34A4	1	0.06	190.7	17.88	1	0.26	0.8	0.21	0.9	0.1	984.7	53.89	==	http://www.flybase.org/.bin/fbidq.html?FBgn0032464	==			-9.94354	-2.36838		1628908_at	13.4028	13.3605	13.386	12.065	12.0117	11.8875	10830.1	10517.2	10704.9	10684	4284.83	4129.42	3788.76	11689	11779.3	11087	11518.4	4067.67	6865.11	7342.97	7043.24	7083.77	46.8956	51.1585
143071_at	And	Androcam	antibacterial response protein	96F3-96F3	1.8	0.45	105.3	5.83	1.2	0.45	1.7	1.07	34.9	12.79	1613.2	93.16	FBgn0000094	http://www.flybase.org/.bin/fbidq.html?FBgn0011273	==	Andropin		-9.80771	-3.93735		1632147_at	13.465	13.4678	13.4629	8.23783	8.02815	7.70909	11307.2	11329.8	11290.8	11309.2	301.879	261.045	209.251	12162.4	11625.3	12709.8	12165.8	257.392	5179.92	6264.63	5881.27	5775.27	43.1595	32.4496
151516_at	CG32026				0.6	0.58	97.5	29.96	0.5	0.15	2.2	2.89	0.6	0.21	486.6	42.1		http://www.flybase.org/.bin/fbidq.html?FBgn0052026			BDGP:GH12815.3prime-hit /ESTpos=maps in FB:FBgn0011577 /sym=dally /name=division abnormally delayed /prod= /func=heparin sulfate proteoglycan /map=66E1-66E3 /transc=CT15952 /len=192	-9.66356	-2.31926		1624976_at	13.0399	13.0035	13.0599	8.30621	8.43446	8.265	8421.7	8211.81	8539.12	8390.88	316.533	345.961	307.62	8205.05	7802.99	8232.1	8080.05	323.371	2532.86	3201.38	3274.87	3003.04	44.3565	42.0835
150449_at	CG10177		protein kinase	95A2-95A2	0.4	0.06	97.7	15.5	0.6	0.1	1.4	1.76	1.5	1.3	307.6	25.22	==	http://www.flybase.org/.bin/fbidq.html?FBgn0039083	==			-9.58684	-1.65463		1633029_at	12.7079	12.7457	12.7214	6.16498	6.12504	6.2748	6690.63	6868.18	6753.35	6770.72	71.7538	69.7945	77.4288	7454.92	7594.51	8258.53	7769.32	72.9924	2161.11	2879.06	2736.23	2592.13	58.103	54.0768
148298_at	CG17744			65E2-65E2	0.7	0.17	132.2	2.87	0.7	0.06	0.8	0.23	1.1	0.21	518.4	11.03	==	http://www.flybase.org/.bin/fbidq.html?FBgn0035730	==			-9.5325	-1.97134		1623439_at	12.6101	12.6296	12.6231	11.3166	11.2415	11.0204	6251.79	6336.96	6308.4	6299.05	2550.59	2421.24	2077.11	5525.32	5423	5752.52	5566.95	2349.65	2530.81	2899.6	2949.29	2793.24	28.4671	27.5827
149022_at	CG14077		enzyme	75E4-75E4	0.6	0.06	7.1	1.5	1.4	0.4	1.2	0.29	0.7	0.26	432.6	27.21	==	http://www.flybase.org/.bin/fbidq.html?FBgn0036830	==			-9.49386	-5.92907		1641311_at	12.6489	12.5795	12.6467	11.0465	11.0085	10.8238	6422.31	6120.95	6412.65	6318.64	2115.14	2060.08	1812.5	6285	6594.02	6042.32	6307.11	1995.9	1522.77	1972.91	2180.63	1892.11	51.7809	55.8957
152712_at	CG4983		DNA repair protein	33A5-33A5	3.1	1.67	333.9	35.15	1.6	0.25	7.3	8.06	9.9	7.51	2171.1	63.92	==	http://www.flybase.org/.bin/fbidq.html?FBgn0032371	==		/note=3prime sequence from clone BDGP:GH17939.3prime-hit	-9.45194	-2.70094		1637126_at	13.7117	13.715	13.6931	10.6209	10.5073	10.3507	13415.9	13446.7	13244.2	13368.9	1574.76	1455.51	1305.82	11461.8	11621.3	10875.7	11319.6	1445.36	7331.45	8566.66	8975.85	8291.32	30.0696	35.4815
148334_at	CG14835			65F11-65F11	1.3	1.01	42.8	4.92	0.6	0.35	0.8	0.4	1.1	0.52	908.3	54.94	==	http://www.flybase.org/.bin/fbidq.html?FBgn0035782	==			-9.44851	-4.40749		1633080_at	13.2106	13.2185	13.2423	8.93376	8.84092	8.58594	9479.51	9531.38	9689.92	9566.94	489.025	458.546	384.261	9904.92	10496.2	9986.4	10129.2	443.944	3385.85	4298.21	4323.59	4002.55	114.697	124.936
147939_at	CG13898		ligand binding or carrier	61D2-61D2	0.6	0.23	80.4	19.19	1.8	1.59	0.7	0.31	0.8	0.4	379.7	27.21	==	http://www.flybase.org/.bin/fbidq.html?FBgn0035161	==			-9.30568	-2.23959		1637138_at	13.1558	13.1877	13.2497	6.83147	6.6841	6.14153	9125.94	9330.56	9740.07	9398.86	113.888	102.829	70.5969	9800.74	9902.56	10584.4	10095.9	95.7713	3527.01	4293.32	3970.55	3930.29	33.2956	34.8302
142208_at	CG5762			95F10-95F10	2.4	0.59	137	23.27	3.9	2.76	1.3	0.25	3.3	2.07	1431.9	46.18	==	http://www.flybase.org/.bin/fbidq.html?FBgn0039190	==			-9.22068	-3.38568		1638107_at	14.1183	14.1122	14.1259	13.3618	13.4619	13.3286	17783.6	17709.2	17877.9	17790.3	10526.9	11283.3	10287.4	16547.2	16558.6	16378.9	16494.9	10699.2	10397.3	11518	11719.5	11211.6	83.8978	99.0313
141424_at	CG8564		metallocarboxypeptidase	65F6-65F6	1.1	0.47	170.3	3.92	1.6	0.83	2.6	1.95	6.7	4.5	653.7	69.29	==	http://www.flybase.org/.bin/fbidq.html?FBgn0035776	==		/note=3prime sequence from clone BDGP:LP10047.3prime-hit	-9.21498	-1.94055		1623295_at	13.6595	13.6093	13.6079	10.4561	10.2619	9.94841	12939.6	12497	12485.3	12640.6	1404.8	1227.8	988.032	11898	12491.9	11950	12113.3	1206.88	7914.11	8182.89	8464.8	8187.27	340.609	308.703
150115_at	CG14316			90E2-90E2	0.7	0.25	28.5	6.06	0.8	0.6	2	1.1	0.8	0.5	398.7	22.59	==	http://www.flybase.org/.bin/fbidq.html?FBgn0038567	==			-9.15373	-3.80627		1634319_at	12.3557	12.2999	12.3016	9.85101	9.55788	9.37356	5241.26	5042.56	5048.38	5110.73	923.526	753.718	663.319	4843.44	4667.41	5256.59	4922.48	780.188	894.61	1288.89	1313.6	1165.7	25.8325	24.5946
147905_at	Tkr	Tyrosine kinase-related protein	motor	60E12-60E12	0.5	0.12	21.7	4.31	0.6	0.26	1.7	0.81	0.7	0.15	280.6	8.87	FBgn0035093	http://www.flybase.org/.bin/fbidq.html?FBgn0003715	CG16778			-9.13237	-3.69275	at 5' end of CG16778, likely to be part of CG30430?	1634460_at	12.1781	12.1937	12.2357	10.0345	10.094	9.78589	4634.18	4684.42	4822.96	4713.85	1048.76	1092.94	882.769	5103.79	4832.26	4997.86	4977.97	1008.15	1660.32	1788.82	1841.14	1763.43	18.9894	20.622
146404_at	CG5050		motor	36C2-36C2	0.7	0.15	133.7	10.28	2.3	1.5	2	1.69	1.3	0.65	389.3	10.6	==	http://www.flybase.org/.bin/fbidq.html?FBgn0032637	==			-9.11931	-1.54188		1640348_at	13.4444	13.4494	13.4626	13.1296	13.1197	13.134	11147.1	11185.9	11288.9	11207.3	8962.02	8900.88	8989.05	11614.4	11419.4	12077.4	11703.7	8950.65	9106.78	8851.06	8963.43	8973.76	176.492	188.732
150413_at	CG13838			94D12-94D12	1.5	0.92	62.9	7.13	1.8	1.85	1.8	0.5	3.7	0.4	817.4	34.25	==	http://www.flybase.org/.bin/fbidq.html?FBgn0039041	==			-9.08994	-3.69991		1636128_at	12.6356	12.651	12.6603	9.68379	9.89893	9.79194	6363.4	6431.68	6473.31	6422.8	822.452	954.72	886.478	6803.61	7270.4	6848.18	6974.06	887.884	1694.09	2114.54	2280.51	2029.71	38.3738	49.4449
149443_at	CG17944			84D2-84D2	1.1	0.71	54	8.01	1.1	0.2	1.6	0.23	1.1	0.72	590.2	20.03	==	http://www.flybase.org/.bin/fbidq.html?FBgn0037500	==			-9.06756	-3.45017		1639070_a_at	12.6404	12.6652	12.7026	7.04259	6.67956	6.91164	6384.71	6495.18	6666.02	6515.3	131.835	102.505	120.396	7633.62	7452.06	7284.66	7456.78	118.245	1543.86	2044.82	2387.53	1992.07	43.689	40.4923
149881_at	CG3199			88B1-88B1	1.8	0.67	30.6	6.84	1.4	0.42	2.9	0.57	1.9	0.61	940.1	106.29	==	http://www.flybase.org/.bin/fbidq.html?FBgn0038210	==			-9.02867	-4.94121		1638284_at	13.293	13.3115	13.3033	9.34903	9.28309	9.24025	10036.5	10166.2	10109	10103.9	652.137	622.999	604.773	10158.1	10955	9577.95	10230.3	626.637	3151.9	4091.07	4442.64	3895.21	36.2325	30.8589
146247_at	CG12307			33A5-33A5	2.8	0.06	168.7	10.84	5.5	4.65	6.1	5.63	3.2	0.59	1457.3	95.65	==	http://www.flybase.org/.bin/fbidq.html?FBgn0032370	==			-9.02366	-3.11077		1628711_at	13.3645	13.4028	13.4388	6.982	7.1076	6.86949	10546.9	10830.6	11104.2	10827.2	126.413	137.912	116.929	11550.8	11573.3	11454	11526	127.085	4212.51	5335.54	5438.12	4995.39	64.5465	84.0356
147668_at	CG30278 /// Oatp58Da	--- /// Organic anion transporting polypeptide 58Da	transporter	58D1-58D1	2.1	0.42	123.9	2.56	1.8	0.44	2.7	0.95	3.1	0.9	1065.6	36.41	FBgn0034714	http://www.flybase.org/.bin/fbidq.html?FBgn0050278 /// FBgn0050277	CG3387			-8.98706	-3.10442		1635435_at	12.8524	12.8131	12.7998	10.6208	10.5523	10.2966	7395.1	7196.44	7130.44	7240.66	1574.66	1501.65	1257.77	8350.08	8866.75	7650.18	8289	1444.69	3662.36	4214.58	4509.38	4128.77	72.2196	139.013
142209_at	CG33047			68C5-68C5	0.8	0.1	39.2	12.29	1.2	0.4	0.9	0.23	1.4	0.65	404.5	24.77	FBgn0036170	http://www.flybase.org/.bin/fbidq.html?FBgn0053047	CG11714			-8.98192	-3.36721	CG11714. No affy2 oligo
152502_at	CG17010		enzyme	33D3-33D3	2.4	0.75	37.9	4.7	7.2	0.76	2.4	0.15	2.6	0.53	1165.1	33.55	==	http://www.flybase.org/.bin/fbidq.html?FBgn0032424	==		/note=3prime sequence from clone BDGP:GH13257.3prime-hit	-8.9232	-4.94211		1627689_at	12.6683	12.6364	12.578	8.8274	8.57575	8.53877	6509.34	6367.09	6114.45	6330.29	454.268	381.555	371.899	6588.59	6748.82	5551.31	6296.24	402.574	2779.94	3235.29	3674.84	3230.02	106.599	181.194
146434_at	CG31802 /// CG31786	--- /// ---	ligand binding or carrier	36F1-36F1	1.7	0.76	41.2	3.9	1.8	0.31	2.1	0.35	1.6	0.71	824.8	46.85	FBgn0032676	http://www.flybase.org/.bin/fbidq.html?FBgn0051802 /// FBgn0051786	CG15158			-8.92237	-4.32333		1638395_at	13.0661	13.0652	13.0743	8.09308	7.64792	7.30372	8576.18	8570.97	8624.94	8590.7	273.062	200.564	157.993	7318.62	7349.49	7863.01	7510.37	210.539	4534.3	5017.94	5113.52	4888.59	29.37	36.9726
146424_at	CG5755		transporter	36E3-36E3	1.6	0.26	144.4	7.26	1.2	0.4	1.8	0.35	1.6	0.67	763.1	58.69	==	http://www.flybase.org/.bin/fbidq.html?FBgn0032664	==			-8.89766	-2.4018		1641138_at	12.9758	13.0189	13.0267	7.63135	7.59166	7.29899	8056.01	8300.15	8344.98	8233.71	198.274	192.894	157.476	7597.92	7450	7776.08	7608	182.881	6212.97	6393.8	6297.36	6301.38	29.7461	24.9644
147603_at	CG9406		ligand binding or carrier	57C3-57C3	0.8	0.17	30.4	7.21	2.2	1.46	1.3	0.15	1.3	0.26	367.5	77.74	==	http://www.flybase.org/.bin/fbidq.html?FBgn0034592	==			-8.84353	-3.5956		1637368_at	12.4752	12.4639	12.5604	10.5968	10.6009	10.6859	5694.07	5649.3	6040.45	5794.61	1548.64	1553.04	1647.37	5744.86	5706.58	5210.81	5554.08	1583.02	2520.53	3078.53	2809.19	2802.75	92.4027	83.8748
145909_at	CG11043		enzyme	26E2-26E2	2.4	0.67	204.8	7.44	1.9	0.61	1.7	0.4	2.5	1.59	1096.7	8.43	==	http://www.flybase.org/.bin/fbidq.html?FBgn0031831	==			-8.83592	-2.42088		1640123_at	13.2321	13.2888	13.3065	10.883	10.8993	10.7954	9621.64	10007.7	10130.7	9920.02	1888.47	1909.89	1777.26	9750.8	9267.05	10542.7	9853.5	1858.54	5133.53	5572.62	5716.15	5474.1	30.8149	36.3903
147980_at	robl62A			62A3-62A4	7.4	5.26	211.9	31.01	26.2	5.91	11.8	6.36	52.5	9.84	3353.5	68.78	FBgn0035222	http://www.flybase.org/.bin/fbidq.html?FBgn0028567	CG1014			-8.82393	-3.98421		1627120_at	13.6643	13.556	13.5412	9.72653	9.56777	9.24993	12983.1	12043.5	11920.9	12315.8	847.185	758.903	608.846	11069.3	10868.3	11857.8	11265.2	738.312	8208.61	9133.47	8385.3	8575.79	222.058	319.054
148287_at	CG10124		translation factor	65C1-65C1	2.1	0.9	110.4	6.51	1.9	0.65	1.3	0.2	2.3	2.31	925.5	56.76	==	http://www.flybase.org/.bin/fbidq.html?FBgn0035709	==			-8.7837	-3.06749	eIF4E-4	1634082_at	13.4718	13.4078	13.3952	11.9127	11.8758	11.572	11360.9	10868.3	10773.1	11000.8	3855.47	3758.18	3044.47	11519.9	11476.3	11820.2	11605.5	3552.71	3219.94	4115.83	4312.78	3882.85	97.1944	105.964
150197_at	CG3517			92A5-92A5	5.6	1.7	353.8	14.98	4.4	0.49	9.3	6.88	5.4	1.79	2312.4	135.32	==	http://www.flybase.org/.bin/fbidq.html?FBgn0038706	==			-8.68975	-2.70839		1641363_at	13.8139	13.799	13.8102	11.1658	11.1391	10.8613	14401.5	14253.5	14364.7	14339.9	2297.42	2255.37	1860.25	14733.6	15640.8	14381.8	14918.7	2137.68	4738.8	6191.97	6414.81	5781.86	83.3344	70.7361
149636_at	CG14684		chaperone	86C2-86C2	0.6	0.21	12.4	6.03	1.4	0.83	0.9	0.3	0.9	0.5	247.4	41.63	==	http://www.flybase.org/.bin/fbidq.html?FBgn0037824	==			-8.68767	-4.31843		1630327_at	11.2129	11.192	11.2368	5.55934	5.59641	5.562	2373.61	2339.48	2413.25	2375.45	47.1549	48.3826	47.2422	2341.23	2441.35	2778.72	2520.43	47.5932	404.415	521.523	478.887	468.275	41.6076	34.8488
150636_at	CG14540			96F9-96F9	2.7	3.7	289	38.33	0.7	0.06	3.7	2.24	0.9	0.23	1088.8	24.71	==	http://www.flybase.org/.bin/fbidq.html?FBgn0039398	==			-8.65556	-1.9136		1631210_at	13.1763	13.1767	13.1824	12.4152	12.3452	12.2206	9257.05	9259.12	9295.9	9270.69	5461.85	5203.31	4772.72	8321.82	8251.71	7907.78	8160.44	5145.96	5048.16	5447.66	5549.15	5348.32	57.5419	48.4599
151156_at	CG11373			83C8-83C8	4	0.7	247.3	47.42	4	0.72	3.6	2.21	5.2	1.42	1551.7	39.74	==	http://www.flybase.org/.bin/fbidq.html?FBgn0040679	==			-8.59963	-2.64952		1623542_at	12.9805	13.0097	13.0017	11.5149	11.2902	11.2312	8082.26	8247.36	8201.81	8177.14	2926.35	2504.4	2404	7769.65	7620.95	7667.12	7685.91	2611.58	5351.52	5590.41	5408.36	5450.1	57.9739	82.1923
150942_at	CG31204 /// CG31002	--- /// ---	enzyme	100C3-100C3	1.6	1.27	46.7	5.34	1.7	1.2	1.7	1.06	2.8	2.12	620.1	55.84	FBgn0039845	http://www.flybase.org/.bin/fbidq.html?FBgn0051204 /// FBgn0051002	CG15569			-8.59829	-3.73101		1634085_at	12.7848	12.8841	12.8027	8.49808	8.50055	8.29528	7056.81	7559.69	7145.09	7253.86	361.556	362.176	314.144	7724.82	8168.56	7338.52	7743.97	345.959	2913.37	3417.76	3547.54	3292.89	43.1478	60.6796
145627_at	CG31679 /// CG31682 /// CG32463	--- /// --- /// ---		22D3-22D3	0.8	0.2	76.1	13.32	0.8	0.31	2.6	2.61	0.9	0.45	301.3	15.78	FBgn0031404	http://www.flybase.org/.bin/fbidq.html?FBgn0051679 /// FBgn0051682 /// FBgn0052463	CG17006			-8.55698	-1.98523		1623557_at	12.7367	12.7945	12.8159	9.68743	9.66203	9.52749	6825.6	7104.47	7210.57	7046.88	824.531	810.139	738.006	6601.14	6279.85	5993.25	6291.41	790.892	1697.73	2246.14	2285.08	2076.31	30.5794	36.2639
148993_at	CG13700			75C3-75C3	1.6	0.6	79.7	17.33	3.3	0.45	5.9	3.24	1.7	0.92	597	62.75	==	http://www.flybase.org/.bin/fbidq.html?FBgn0036785	==			-8.54352	-2.90508		1635408_at	11.1101	11.1458	11.2429	11.5309	11.3526	11.3198	2210.39	2265.84	2423.57	2299.93	2958.97	2615.07	2556.19	5805.02	5161.46	5048.08	5338.19	2710.07	1060.94	1037.07	1124.88	1074.29	27.1124	28.0002
147304_at	CG6262		enzyme	53B2-53B2	3.8	0.7	284.2	39.61	3.7	0.91	3.8	1.41	4.6	0.99	1403.6	38	==	http://www.flybase.org/.bin/fbidq.html?FBgn0034121	==			-8.52892	-2.30415		1631316_a_at	13.3464	13.3109	13.3064	11.2323	11.2335	10.9226	10415.1	10161.8	10130.3	10235.7	2405.74	2407.79	1941.06	9468.12	9200.75	9334.84	9334.57	2251.53	5573.8	6130.05	6547.39	6083.75	63.7354	53.8422
145567_at	CG5139			21F1-21F1	1.8	0.55	61.8	13.44	1.8	0.74	2	0.53	2.2	0.58	664	12.1	==	http://www.flybase.org/.bin/fbidq.html?FBgn0031323	==			-8.52704	-3.4255		1626441_at	12.552	12.5365	12.5195	11.6811	11.7701	11.6291	6005.08	5941.21	5871.3	5939.2	3283.77	3492.75	3167.4	7887.88	8126.47	7901.64	7971.99	3314.64	1563.21	2048.48	2171.04	1927.58	63.2534	66.6165
149972_at	CG5614			89A6-89A6	1.4	0.67	36.2	7.39	1.2	0.38	1.2	0.44	1.4	0.35	507.3	28.35	==	http://www.flybase.org/.bin/fbidq.html?FBgn0038359	==			-8.50127	-3.80878		1635366_at	13.7809	13.7374	13.7718	9.98772	9.96333	9.67844	14075.9	13657.8	13986.8	13906.9	1015.32	998.299	819.41	13201.3	13063.1	12417.6	12894	944.344	7466.08	7980.44	8225.42	7890.65	31.6793	31.5051
147073_at	CG13167		transporter	48F5-48F5	2.1	0.15	2.3	0.44	2.2	1.23	2.6	0.86	2.7	1.31	760.2	21.36	==	http://www.flybase.org/.bin/fbidq.html?FBgn0033706	==			-8.49985	-8.3686		1623113_at	12.3921	12.3919	12.4247	9.65627	9.398	8.90339	5375.32	5374.4	5497.91	5415.88	806.912	674.653	478.836	5385.68	5191.05	4815.12	5130.62	653.467	1073.28	1375.19	1513.57	1320.68	55.1112	60.7498
152180_at	CG7669			91A1-91A1	0.8	0.35	28.9	7.16	0.9	0.38	1.3	0.56	1.5	0.79	282.4	17.17	==	http://www.flybase.org/.bin/fbidq.html?FBgn0038607	==		/note=3prime sequence from clone BDGP:GH08407.3prime-hit	-8.46352	-3.2886		1637784_at	12.5924	12.5874	12.5837	11.2855	11.2315	10.7659	6175.64	6154.5	6138.59	6156.25	2496.08	2404.49	1741.18	5563.96	5404.6	6002.48	5657.01	2213.92	1396.53	1744.88	1822.19	1654.53	39.187	65.9017
151171_at	CG14974			63E4-63E4	3.4	0.53	293.4	50.18	3.6	0.21	18.4	10.77	3.9	1.58	1162.6	90.63	==	http://www.flybase.org/.bin/fbidq.html?FBgn0040694	==			-8.4176	-1.98641		1627642_at	12.7964	12.765	12.7617	11.944	11.9529	11.9311	7113.59	6960.56	6944.94	7006.36	3940.05	3964.51	3905	7500.74	8274.3	7693.25	7822.77	3936.52	3605.6	4153.14	4051.01	3936.58	47.3322	43.1298
146400_at	CG6380		enzyme inhibitor	36B6-36B6	2	1.21	205.4	29.16	2.5	1.89	3.2	1.7	0.6	0	682.4	21.77	==	http://www.flybase.org/.bin/fbidq.html?FBgn0032632	==			-8.41447	-1.73218		1624961_at	13.5078	13.4567	13.5036	8.9461	8.96434	8.76726	11648.4	11243	11614.2	11501.8	493.223	499.499	435.72	11625.1	11510.5	11860.6	11665.4	476.147	4369.19	4894.11	5119.59	4794.3	33.2462	39.5443
152805_at	CG4691			35B5-35B5	9	4.43	367.2	36.04	6.9	2.01	10.9	6.96	6	1.18	3069.5	101.24	==	http://www.flybase.org/.bin/fbidq.html?FBgn0028870	BG:DS06874.1		/note=3prime sequence from clone BDGP:GH20441.3prime-hit	-8.41386	-3.06337		1631725_at	14.4352	14.4274	14.4524	9.28067	9.04844	8.94522	22153.2	22032.9	22418.7	22201.6	621.959	529.483	492.922	20778	21132.8	20178.2	20696.3	548.121	19307.9	20219.2	19473.2	19666.8	518.607	956.175
150613_at	CG17195		transcription factor	96F3-96F3	2.4	0.32	17.4	11.48	4.4	2.42	1.7	0.57	4.2	2.76	818.3	44.91	==	http://www.flybase.org/.bin/fbidq.html?FBgn0039369	==			-8.41345	-5.55547		1624306_at	12.0517	12.0713	12.1475	5.37762	5.46972	5.38119	4245.53	4303.56	4536.79	4361.96	41.5743	44.315	41.6774	3163.29	3111.74	2967.95	3080.99	42.5222	736.138	968.915	1020.34	908.463	40.8979	37.6575
144341_at	CG12470			1A7-1A7	5.2	3.44	207.2	10.09	21.5	3.3	4.1	2.65	5.9	2.27	1678.3	84.21	FBgn0029520	http://www.flybase.org/.bin/fbidq.html?FBgn0040371	==			-8.33427	-3.0179		1627679_at	13.7586	13.8078	13.768	10.6315	10.4023	10.2974	13859.5	14340.9	13950.6	14050.4	1586.36	1353.37	1258.38	14278.6	14074.4	13799.3	14050.8	1399.37	13730.5	13836.2	13879.5	13815.4	614.208	706.404
149640_at	tomboy20		transporter	86C3-86C3	4.7	2.08	323.7	13.06	2.2	1.51	1.6	0.15	1.9	0.79	1514.7	126.74	==	http://www.flybase.org/.bin/fbidq.html?FBgn0037828	CG14690			-8.33216	-2.2263		1639925_at	13.5355	13.5088	13.5408	7.81211	7.65402	7.62148	11873.9	11655.8	11917.5	11815.7	224.74	201.414	196.923	12412.4	12562.7	11944.5	12306.5	207.692	8108.48	8641.02	8073.38	8274.29	64.2181	107.908
150907_at	CG12069		protein kinase	100A3-100A3	2	1.41	113.3	4.68	1.8	0.35	1	0.42	1.8	0.49	644.1	26.78	==	http://www.flybase.org/.bin/fbidq.html?FBgn0039796	==			-8.33114	-2.50714		1635054_at	12.6026	12.5984	12.6347	11.5955	11.5593	11.5281	6219.71	6201.29	6359.46	6260.16	3094.44	3017.87	2953.2	6471.94	6693.94	6512.58	6559.49	3021.84	3025.92	3507.13	3554.84	3362.63	32.3555	29.825
151132_at	CG11666			19E5-19E5	1	0.06	44.3	2.82	1.2	0.64	1.6	1.12	1.1	0.23	321.6	9.03	==	http://www.flybase.org/.bin/fbidq.html?FBgn0040648	==			-8.32912	-2.85989		1636021_at	11.3868	11.4217	11.4479	8.22639	8.24881	7.86899	2677.76	2743.36	2793.53	2738.22	299.496	304.186	233.777	3300.95	3244.06	3288.98	3278	279.153	1251.27	1358.89	1270.51	1293.56	57.2907	58.7703
149411_at	CG31482 /// CG31484	--- /// ---		84A1-84A1	1.2	0.7	57.4	11.44	1.7	0.36	12.7	0.91	1.4	0.2	382.1	21.05	FBgn0037457	http://www.flybase.org/.bin/fbidq.html?FBgn0051482 /// FBgn0051484	CG2337			-8.31477	-2.73483		1639598_at	13.3201	13.3253	13.3707	12.6047	12.5543	12.3968	10227.1	10263.6	10592	10360.9	6228.46	6014.81	5392.74	11272.4	11203.1	11053.5	11176.3	5878.67	3778.51	4683.11	5046.65	4502.76	235.89	316.554
146799_at	CG12126			44B5-44B5	4.3	2.32	465.8	41.12	3.4	2.11	7.9	3.84	81.8	4.94	1365.3	61.88	==	http://www.flybase.org/.bin/fbidq.html?FBgn0033280	==			-8.31067	-1.55144		1625330_at	12.6924	12.6446	12.7133	8.14605	8.13571	8.16589	6619.11	6403.12	6715.58	6579.27	283.273	281.251	287.195	7150.56	6832.4	7279.55	7087.5	283.906	4541.91	4779.16	4780.62	4700.56	64.7833	66.3868
145749_at	CG15425			24E1-24E1	3.7	0.83	99.3	3.92	3.3	1.32	4	0.53	3.9	1.41	1163.6	69.1	==	http://www.flybase.org/.bin/fbidq.html?FBgn0031591	==			-8.29685	-3.55066		1628312_at	13.139	13.1027	13.1495	10.8136	10.6721	10.6359	9020.37	8796.31	9086.16	8967.61	1799.77	1631.68	1591.17	9755.59	9792.62	9067.59	9538.6	1674.2	3141.62	3970.22	3743.88	3618.57	45.2015	58.1847
149826_at	CG8476		chaperone	87E3-87E3	2.9	0.26	101.2	9.85	2.6	0.25	2.3	0.9	1.7	0.32	872.2	54.45	==	http://www.flybase.org/.bin/fbidq.html?FBgn0038127	==			-8.23246	-3.10745		1636988_at	13.0659	13.0593	13.1202	5.42222	6.06634	5.71529	8575.16	8536	8903.86	8671.67	42.8795	67.0114	52.5381	9362.6	9856.96	8948.26	9389.27	54.143	4170.29	5021.65	4577.27	4589.74	39.7988	56.023
148337_at	Tsp66A	Tetraspanin 66A		65F11-65F11	0.8	0.23	45.9	6.05	0.8	0.5	0.9	0.45	0.9	0.31	239.8	42.05	==	http://www.flybase.org/.bin/fbidq.html?FBgn0035786	CG16991			-8.22762	-2.38527		1640468_a_at	11.8578	11.8508	11.9003	10.857	10.8133	10.6836	3711.63	3693.69	3822.46	3742.59	1854.79	1799.36	1644.7	3747.75	3866.46	3175.67	3596.63	1766.28	1353.04	1544.27	1767.15	1554.82	28.693	32.5555
148936_at	CG6497			74A3-74A3	1.3	0.38	40.5	1.95	1.5	0.35	1.5	0.38	1.2	0.44	389.5	9.18	==	http://www.flybase.org/.bin/fbidq.html?FBgn0036704	==			-8.22697	-3.26563		1636084_at	12.3567	12.3726	12.4052	5.96924	5.87823	5.53533	5245	5303.12	5424.16	5324.09	62.6497	58.8196	46.3769	5415.61	5503.54	4740.3	5219.82	55.9488	1057.59	1395.77	1506.09	1319.82	77.2315	76.6025
147297_at	CG7755		enzyme	53A2-53A2	4.5	1.35	81.2	10.15	7	3.17	3.9	0.75	3.1	1.32	1343.6	99.16	==	http://www.flybase.org/.bin/fbidq.html?FBgn0034105	==			-8.22196	-4.04848		1631872_at	12.5492	12.5772	12.5199	7.57965	7.42088	7.27462	5993.57	6111	5872.98	5992.52	191.295	171.359	154.838	6021.84	6203.95	5637.07	5954.29	172.497	1703.35	2139.93	2177.69	2006.99	72.2312	91.258
146671_at	CG14589			42A8-42A8	3.3	0.61	363.8	8.95	5.3	4.61	2.5	0.25	3	0.91	984.1	33.86	==	http://www.flybase.org/.bin/fbidq.html?FBgn0033063	==			-8.2202	-1.43566		1641103_at	12.919	12.9187	12.9455	12.4856	12.56	12.4663	7744.76	7743.03	7888.51	7792.1	5735.15	6038.78	5659.04	7626.69	7623.53	8285.01	7845.08	5810.99	5209.12	5424.81	5219.92	5284.62	92.3039	80.2901
147215_at	CG12860			51B11-51B11	14.2	4.9	645	77.28	9.1	1.7	10.9	2.51	16.6	9.05	4231.4	181.39	==	http://www.flybase.org/.bin/fbidq.html?FBgn0033954	==			-8.2191	-2.71376		1639634_at	14.3843	14.4251	14.3964	9.30435	9.31954	9.10305	21385.2	21997.6	21564.6	21649.1	632.249	638.943	549.91	22202.2	22538.5	22217	22319.2	607.034	14061.6	15325.4	15667.8	15018.2	66.9251	59.9715
146302_at	ACXA			34A2-34A2	1.6	0.17	81.6	15.49	3.6	0.6	2.9	0.6	7.6	2.89	469.9	14.08	FBgn0032460	http://www.flybase.org/.bin/fbidq.html?FBgn0040510	CG17176			-8.19814	-2.52571		1632969_at	12.1578	12.1762	12.2088	10.8936	10.8042	10.7265	4569.35	4628.2	4733.88	4643.81	1902.4	1788.04	1694.33	4555.29	4311.75	4840.81	4569.28	1794.92	1123.08	1299.39	1382.09	1268.19	54.3758	57.3007
147299_at	CG30324 /// CG30099	--- /// ---		53A2-53A2	2.5	0.59	90.6	9.55	1.6	0.69	2.2	0.9	1.2	0.25	731.3	47.24	FBgn0034107	http://www.flybase.org/.bin/fbidq.html?FBgn0050324 /// FBgn0050099	CG7750			-8.19239	-3.01288		1629365_at	13.5216	13.5194	13.5177	10.5434	10.5558	10.399	11760.4	11741.9	11728	11743.4	1492.35	1505.3	1350.28	15260.7	16239.5	15285.4	15595.2	1449.31	8281.61	9443.71	8826.73	8850.69	52.8202	59.0011
147296_at	CG15705			53A1-53A1	0.7	0.46	6	2.5	0.9	0.35	0.4	0.06	0.7	0.3	203.2	4.76	==	http://www.flybase.org/.bin/fbidq.html?FBgn0034104	==			-8.18133	-5.08179		1624229_at	11.9674	12.035	11.9716	10.2049	9.95666	10.0244	4004.48	4196.51	4016.11	4072.36	1180.26	993.695	1041.49	4354.57	4519.43	4393.41	4422.47	1071.82	1068.76	1463.41	1546.72	1359.63	26.8632	25.2036
149927_at	CG14861			88E1-88E1	1	1.16	43.8	3.51	0.5	0.42	3.6	4.92	2.7	3.52	288.8	30.59	==	http://www.flybase.org/.bin/fbidq.html?FBgn0038280	==			-8.17393	-2.72107		1629535_at	12.4703	12.4636	12.5112	9.54419	9.43179	9.19063	5674.5	5648.28	5837.9	5720.23	746.597	690.64	584.326	6125.23	6013.23	6218.67	6119.05	673.854	1401.27	1740.92	1836.63	1659.61	52.792	49.4397
151492_at	Pif1				3.9	3.58	211.9	30.76	10.5	6.06	16	4.6	16.3	4.37	1126.3	53.92		http://www.flybase.org/.bin/fbidq.html?FBgn0052940			BDGP:GH05455.3prime-hit /ESTpos=maps in FB:FBgn0037628 /sym=CG11773 /name= /prod= /func=motor /map=85B3-85B4 /transc=CT36855 /len=718	-8.1739	-2.41014	Gene? Pif1A	1629130_at	12.1907	12.1635	12.1829	9.04923	8.97221	8.65472	4674.88	4587.48	4649.47	4637.28	529.773	502.232	403.023	4164.6	4074.13	4527.03	4255.25	478.343	891.769	1020.75	1103.07	1005.2	43.1995	32.4672
145961_at	CG6441			28A1-28A1	2.3	0.76	92.5	12.05	3.7	3.14	2.1	0.62	2.5	0.59	663.9	31.55	==	http://www.flybase.org/.bin/fbidq.html?FBgn0031920	==			-8.17319	-2.84344		1625597_a_at	12.8048	12.8838	12.8454	10.4215	10.0931	9.84812	7155.36	7558.03	7359.61	7357.66	1371.48	1092.26	921.68	6957.16	6944.28	6502.48	6801.3	1128.47	1991.14	2563.21	2743.74	2432.69	24.1771	28.5533
152537_at	CG7251			25F1-25F1	5	1.21	274	23.85	5.7	1.14	6.2	1.72	9.9	5.57	1441.4	66.54	==	http://www.flybase.org/.bin/fbidq.html?FBgn0031723	==		/note=3prime sequence from clone BDGP:GH13914.3prime-hit	-8.17133	-2.39522		1626849_at	13.2154	13.2272	13.2602	12.249	12.3401	12.163	9511.26	9589.41	9811.44	9637.37	4867.54	5184.93	4585.78	8646.99	8448.07	8909.86	8668.31	4879.42	5221.53	5788.14	5531.17	5513.61	87.001	70.7311
148952_at	CG12229 /// CG14101	--- /// ---	enzyme	74C1-74C1	5	4.13	329.8	35.36	3.5	1.02	2.8	0.25	67.1	18.24	1439.5	114.01	FBgn0036723	http://www.flybase.org/.bin/fbidq.html?FBgn0036723 /// FBgn0036905	CG12229			-8.16942	-2.1259		1627928_at	13.378	13.4036	13.4277	8.95123	8.84235	8.74124	10645.5	10836.4	11018.9	10833.6	494.98	459	427.933	11169.1	10931.1	11520.3	11206.8	460.638	2879.5	3953.1	4286.7	3706.43	62.4123	47.7931
148577_at	CG6140		enzyme	68C3-68C3	3.7	1.57	267.2	32.11	2.8	1.76	4.6	1.56	2.2	0.79	1062.5	28.55	==	http://www.flybase.org/.bin/fbidq.html?FBgn0036162	==			-8.16572	-1.99147		1639488_at	12.5726	12.5479	12.5862	12.0155	12.0273	12.0548	6091.42	5987.97	6149.24	6076.21	4140.33	4174.28	4254.57	7254.67	7679.41	6538.69	7157.59	4189.73	3234.74	3626.21	3654.39	3505.11	143.06	133.346
146546_at	CG15475			38D5-38D5	1.9	0.57	103.5	3.36	1.9	0.25	2.3	0.81	2.2	0.53	544.7	38.95	==	http://www.flybase.org/.bin/fbidq.html?FBgn0032867	==			-8.16332	-2.39583		1631484_at	12.4574	12.513	12.5288	11.4295	11.2628	11.1076	5623.97	5844.93	5909.55	5792.82	2758.1	2457.15	2206.52	6370.7	6168.8	5869.99	6136.5	2473.92	1336.22	1685.05	2035.21	1685.49	141.763	166.117
146798_at	CG2291			44B4-44B5	4.1	1.2	193.9	23.63	4.4	1.27	5.1	0.4	7	3.95	1165.3	22.4	==	http://www.flybase.org/.bin/fbidq.html?FBgn0033279	==			-8.15086	-2.58732		1625776_at	12.9663	12.9307	12.934	9.29736	9.24869	9.23211	8002.67	7807.93	7825.45	7878.68	629.194	608.321	601.371	8166.33	7964.18	7775.81	7968.78	612.962	2854.15	3415.3	3593.17	3287.54	33.7407	30.3066
152710_at	CG30350 /// sns	--- /// sticks and stones		44F2-44F2	4	3.72	137.5	17.45	2.4	0.15	3.8	2.66	2.2	0.23	1118.5	11.07	FBgn0033334	http://www.flybase.org/.bin/fbidq.html?FBgn0050350 /// FBgn0024189	CG8278		/note=3prime sequence from clone BDGP:GH17930.3prime-hit	-8.12735	-3.02406		1640711_at	12.9066	12.8827	12.8998	6.89328	6.61578	6.74624	7678.36	7552.24	7642.16	7624.25	118.873	98.0726	107.355	8203.66	8038.69	7694.53	7978.96	108.1	4494.53	4740.46	4632.87	4622.62	89.8503	104.12
152497_at	CG3483		enzyme	60D2-60D2	2.2	0.78	74	2.8	2.6	0.15	2.7	0.95	1.9	0.2	613.9	28.21	==	http://www.flybase.org/.bin/fbidq.html?FBgn0035005	==		/note=3prime sequence from clone BDGP:GH13226.3prime-hit	-8.12436	-3.05241		1640461_at	12.5569	12.5164	12.5105	9.66291	9.55121	9.33316	6025.79	5858.89	5834.86	5906.51	810.638	750.243	645.001	6315.75	6497.35	6423.17	6412.09	735.294	2351.38	2641.05	2685.89	2559.44	92.9468	100.041
142968_at	CG9279 /// CG32210	--- /// ---		76B7-76B7	2.2	1.37	61.1	3.17	2.8	1.65	3.9	1.61	5.8	5.57	613.7	18.23	FBgn0036883	http://www.flybase.org/.bin/fbidq.html?FBgn0036882 /// FBgn0052210	CG9274			-8.12389	-3.32829	no affy2 probe. testis-specific gene in 5'UTR of annotated gene
152998_at	CG5398		transporter	59F1-59F1	3.5	0.86	336.4	27.56	3.2	1.05	2.8	0.52	3.9	1.18	969.2	13.66	==	http://www.flybase.org/.bin/fbidq.html?FBgn0034882	==		/note=3prime sequence from clone BDGP:GH26134.3prime-hit	-8.1133	-1.52662		1627305_at	12.5312	12.538	12.5225	9.94054	9.93782	9.87726	5919.1	5947.19	5883.63	5916.64	982.652	980.806	940.487	7302.05	7714.23	6863.86	7293.38	967.982	2985.67	3070.33	3379.79	3145.26	85.8293	126.801
146607_at	CG6691			40B4-40B4	1.4	0.67	63	1.39	1.4	0.53	3.5	2.74	4.6	3.36	386.1	20.84	==	http://www.flybase.org/.bin/fbidq.html?FBgn0032971	==			-8.1074	-2.61555	ttm3	1632725_at	12.4868	12.4879	12.4777	7.82099	7.67338	7.46202	5739.76	5744.14	5703.78	5729.23	226.127	204.136	176.316	4583.65	4871.55	4481.49	4645.56	202.193	1189.3	1636.03	1765.87	1530.4	36.2721	35.8847
148801_at	CG7804		RNA binding	71C3-71C3	1.7	0.74	169.3	13.74	3.3	2.39	1.5	0.15	4.5	3.07	459.4	34.12	==	http://www.flybase.org/.bin/fbidq.html?FBgn0036496	==			-8.07807	-1.44017		1632435_at	11.4821	11.5387	11.4907	9.828	9.42214	9.42106	2860.6	2975.06	2877.75	2904.47	908.914	686.036	685.521	3199.31	3019.52	2756.55	2991.79	760.157	1783.19	1811.37	1808	1800.85	29.4619	27.3966
149928_at	RpL10Aa	Ribosomal protein L10Aa	structural protein of ribosome	88E2-88E2	2.8	1.28	60.7	4.35	0.7	0.78	2.2	2.72	5.4	1.73	753.9	10.83	==	http://www.flybase.org/.bin/fbidq.html?FBgn0038281	CG3843			-8.0728	-3.6346		1638762_at	13.1845	13.1503	13.1774	9.62515	9.49068	9.27329	9309.7	9091.77	9263.78	9221.75	789.694	719.414	618.783	10617.1	10701.6	10464.2	10594.3	709.297	2718.92	3545.39	3917.5	3393.93	39.7944	60.8587
145983_at	CG7164			28C8-28C8	5.6	1.75	285	25.71	6.1	1.68	8.4	3.66	114.2	11.75	1504.2	75.64	==	http://www.flybase.org/.bin/fbidq.html?FBgn0031946	==			-8.06935	-2.39996		1623535_at	12.9484	12.9721	12.9778	11.0398	11.1499	10.9527	7904.29	8035.05	8066.92	8002.08	2105.22	2272.22	1981.89	8874.13	9081.7	9472.07	9142.63	2119.78	3900.54	4253.53	4466.61	4206.9	85.6916	80.6599
148748_at	CG13481			70D5-70D5	1.4	0.7	76.2	11.3	1.6	0.51	2.7	2.11	1.4	0.25	367.7	24.44	==	http://www.flybase.org/.bin/fbidq.html?FBgn0036421	==			-8.03696	-2.27067		1640316_at	11.9848	12.0052	11.996	7.90669	7.84206	7.62632	4053.2	4110.8	4084.7	4082.9	239.967	229.455	197.584	4123.92	4418.13	4235.44	4259.16	222.335	1797.75	2158.56	2054.4	2003.57	55.4792	49.6965
148236_at	Tektin-C	Tektin C	motor	64F1-64F1	1.7	0.53	148	19.71	3.1	1.42	5.4	0.98	3	3	442.9	36.15	==	http://www.flybase.org/.bin/fbidq.html?FBgn0035638	CG10541			-8.0253	-1.58138		1628238_at	12.7695	12.7977	12.787	12.6808	12.6466	12.5286	6982.55	7120.14	7067.45	7056.71	6565.82	6412.08	5908.72	6261.87	6126.24	6333.28	6240.46	6295.54	2948.9	3425.17	3365.15	3246.41	229.418	213.769
152981_at	ran-like	ran-like	cell cycle regulator	71C3-71C3	4.1	2.9	97.7	17.29	2	1.57	2.7	1.77	2.6	0.26	1065.6	62.01	==	http://www.flybase.org/.bin/fbidq.html?FBgn0036497	CG7815		/note=3prime sequence from clone BDGP:GH25818.3prime-hit	-8.02183	-3.44716		1638085_at	11.9602	11.9656	12.0861	4.77006	4.82666	5.05176	3984.51	3999.61	4347.79	4110.64	27.2854	28.3771	33.1689	6343.76	6369.04	6306.78	6339.86	29.6105	2107.2	2405.54	2677.29	2396.68	22.5255	23.1706
142361_at	CG18568			50C21-50C21	2.3	0.25	179.4	12.31	2.7	2.03	1.9	0.47	16.8	5.49	593.1	14.98	==	http://www.flybase.org/.bin/fbidq.html?FBgn0033888	==			-8.0105	-1.7251		1629534_at	13.2263	13.139	13.1632	10.9823	10.9886	10.8259	9583.16	9020.57	9173.3	9259.01	2022.99	2031.93	1815.18	10226.2	9691.66	9711.68	9876.5	1956.7	6140.26	6375.6	6415.14	6310.33	94.0941	106.972
149823_at	CG8138			87E2-87E2	0.9	0.21	39.8	12.27	1.1	0.36	1.3	0.17	1.8	0.42	231.4	12.76	==	http://www.flybase.org/.bin/fbidq.html?FBgn0038122	==			-8.00625	-2.53955		1637267_at	12.7466	12.6872	12.7768	10.0568	9.89283	9.28287	6872.58	6595.32	7017.89	6828.6	1065.15	950.689	622.904	7613.62	7740.48	7627.54	7660.55	879.58	1657.68	2061.13	2351.91	2023.57	43.219	56.8882
152952_at	CG16719			67B11-67B11	3.9	3.07	437.6	30.39	10.3	3.46	1.5	0.81	2	1.21	1002.6	55.89	==	http://www.flybase.org/.bin/fbidq.html?FBgn0036029	==		/note=3prime sequence from clone BDGP:GH24859.3prime-hit	-8.00606	-1.19606		1634624_at	13.6102	13.6301	13.6518	11.5659	11.3982	11.3605	12505.2	12678.3	12870.5	12684.7	3031.59	2699.07	2629.44	11699.4	11780.7	11683.2	11721.1	2786.7	10157.1	9974.54	9640.2	9923.93	551.866	909.716
144557_at	CG12729			5C2-5C2	1	0.1	12.5	6.21	1.2	0.26	1.8	0.58	2.5	0.76	256.8	67.86	==	http://www.flybase.org/.bin/fbidq.html?FBgn0029816	==			-8.0045	-4.36065		1625900_at	11.734	11.7112	11.7556	8.60733	8.55408	8.43497	3406.34	3352.91	3457.72	3405.66	389.999	375.866	346.082	3138.01	3244.17	2931.5	3104.56	370.649	1347.72	1592.19	1669.54	1536.48	54.5932	50.0395
144293_at	CG4161			35D2-35D2	2.9	2.92	22.4	4.07	1.9	1.64	3.4	1.84	5.2	3.85	732.5	12.05	==	http://www.flybase.org/.bin/fbidq.html?FBgn0028892	BG:DS03023.2			-7.98063	-5.03126		1630482_at	13.0452	13.0254	13.0594	7.27992	7.4671	7.02646	8452.66	8337.55	8536.44	8442.22	155.408	176.938	130.369	8539.37	8512.96	7777.81	8276.72	154.238	1953.13	2712.44	2915.92	2527.16	48.762	56.2133
147632_at	CG15676		chaperone	57F7-57F7	1.4	0.21	57	2.51	2	0.36	1.4	0.3	1.6	0.15	350.4	33.29	==	http://www.flybase.org/.bin/fbidq.html?FBgn0034651	==			-7.96743	-2.61997		1639491_at	12.1573	12.1106	12.1778	8.82013	8.86553	8.83326	4567.76	4422.48	4633.24	4541.16	451.983	466.434	456.117	5560.77	5780.91	5265.44	5535.7	458.178	2037.76	2158.05	2104.4	2100.07	90.3486	67.4896
152703_at	CG7848		enzyme	53C1-53C1	2.2	1.12	161.7	29.77	2.2	0.74	4	1.87	2.9	1.37	546.4	35.25	==	http://www.flybase.org/.bin/fbidq.html?FBgn0034127	==		/note=3prime sequence from clone BDGP:GH17657.3prime-hit	-7.95631	-1.75664		1631172_at	12.7214	12.734	12.7773	9.34374	9.26919	9.13462	6753.63	6812.49	7020.21	6862.11	649.751	617.029	562.077	7180.28	6787.21	7356.62	7108.04	609.619	1687.18	2257.85	2218.68	2054.57	51.0529	41.6718
152647_at	Hex-t2 /// Hex-t1	--- /// ---		97B2-97B2	7.7	4.94	220.9	14.16	7.1	4.37	7.1	4.15	3.5	2.63	1876.9	99.01	FBgn0039426	http://www.flybase.org/.bin/fbidq.html?FBgn0042710 /// FBgn0042711	CG5443		/note=3prime sequence from clone BDGP:GH15883.3prime-hit	-7.92928	-3.08689	both genes testis specific probe hits hex-t2	1631442_at	13.1776	13.1396	13.1471	10.4744	10.3548	10.1107	9264.91	9024.19	9071.34	9120.15	1422.64	1309.5	1105.64	10334.8	10861.1	9566.5	10254.1	1279.26	5702.86	6301.62	6186.17	6063.55	103.654	179.716
145501_at	CG11023			21A3-21A3	1	0.26	16.4	4.69	2.4	1.61	1.4	0.15	5.9	1.25	239.7	9.56	==	http://www.flybase.org/.bin/fbidq.html?FBgn0031208	==			-7.90509	-3.86946		1633327_at	11.9814	11.9267	12.0022	6.96891	6.79656	6.58381	4043.56	3893.15	4102.16	4012.96	125.271	111.165	95.9237	3185.51	2786.04	3095.45	3022.33	110.787	1294.56	1445.53	1529.41	1423.17	30.522	39.3225
152516_at	CG14718		RNA binding	86F1-86F1	5.8	2.3	262.8	7.15	8.4	4.94	10.7	11.02	20.3	3.39	1382.7	79.27	==	http://www.flybase.org/.bin/fbidq.html?FBgn0037939	==		/note=3prime sequence from clone BDGP:GH13594.3prime-hit	-7.89722	-2.39545		1631888_at	13.9526	13.9326	13.942	8.18948	8.2662	7.83355	15855	15635.9	15737.9	15742.9	291.93	307.874	228.105	15564.1	15866.1	15065.8	15498.7	275.97	11020.7	11695.7	11587.4	11434.6	89.1138	165.543
144230_at	CG15286			34F5-34F5	5	1.17	180	25.67	5.5	3.56	15.4	5.77	9.6	4.43	1190.8	49.11	==	http://www.flybase.org/.bin/fbidq.html?FBgn0028531	BG:DS01068.11			-7.89579	-2.72586		1628838_at	12.649	12.6272	12.6725	7.73078	7.78743	7.8327	6423.07	6326.52	6528.2	6425.93	212.42	220.928	227.97	5919.84	5865.93	6007.36	5931.04	220.44	2224.39	2764.65	2783.68	2590.91	64.8149	82.9286
144210_at	Mst33A			33A3-33A3	1.3	1.68	26.7	2.35	1.7	1.15	4.4	1.35	4.3	3.84	308.1	47.86	==	http://www.flybase.org/.bin/fbidq.html?FBgn0028412	==			-7.88874	-3.52849		1624562_s_at	13.7488	13.7563	13.8065	11.488	11.1364	10.7596	13765.8	13837.2	14327.3	13976.7	2872.42	2251.09	1733.67	12838.8	12876.4	12528.1	12747.7	2285.72	9371.6	9791.7	9935.43	9699.58	140.435	156.48
147807_at	CG5539			60A2-60A2	5.6	1.12	409.8	28.15	12.1	7.01	6.2	1.51	9.9	4.02	1304.3	21.11	==	http://www.flybase.org/.bin/fbidq.html?FBgn0034907	==			-7.86363	-1.67028		1631067_at	13.0342	13.0262	13.0097	9.65725	9.75925	9.61449	8388.71	8342.35	8247.22	8326.09	807.46	866.619	783.879	9940.25	10387.5	9686.96	10004.9	819.319	4631.7	5463.62	5202.79	5099.37	102.414	91.5507
152760_at	CG1979		transcription factor	84C1-84C1	5.3	3.5	75	9.4	4.6	2.99	5	3.73	4.9	1.41	1225.7	75.95	==	http://www.flybase.org/.bin/fbidq.html?FBgn0026563	BG:DS00464.1		/note=3prime sequence from clone BDGP:GH19145.3prime-hit	-7.8534	-4.03057		1640714_at	13.3582	13.3902	13.3938	9.00175	8.87209	8.39324	10500.6	10736.5	10762.9	10666.7	512.621	468.559	336.214	8423.79	8609.28	8896.15	8643.07	439.131	4479.95	5318.26	5638.07	5145.43	27.1261	30.9672
151290_at	CG12521			68D4-68D4	3	0.85	59.6	5.55	8.8	4.76	2.4	0.7	2	0.32	691.7	76.92	==	http://www.flybase.org/.bin/fbidq.html?FBgn0040816	==			-7.84904	-3.53676		1637511_at	12.1664	12.112	12.1898	6.85701	6.78372	6.90649	4596.74	4426.52	4671.86	4565.04	115.922	110.18	119.966	6243.81	6175.84	5796.54	6072.06	115.356	1458.74	1852.54	1538.79	1616.69	56.2109	49.2019
144325_at	CG15638			34C1-34C1	3.2	0.55	6	0.49	2	0.51	2.8	0.29	3.3	0.6	732.1	71	==	http://www.flybase.org/.bin/fbidq.html?FBgn0028943	BG:BACR48E02.1			-7.83783	-6.93093		1633490_at	12.238	12.2345	12.3102	6.77633	6.72781	6.71037	4830.76	4818.86	5078.46	4909.36	109.617	105.992	104.719	4923.13	5117.18	4865.13	4968.48	106.776	2687.05	2718.84	2506.02	2637.3	130.574	130.334
148751_at	CG9592			70E2-70E2	0.9	0.32	8.3	4.29	0.4	0.06	1.1	0.71	1	0.38	205.5	21.33	==	http://www.flybase.org/.bin/fbidq.html?FBgn0036426	==			-7.835	-4.62988		1641003_at	11.1742	11.1236	11.1835	6.38415	6.37158	5.89127	2310.77	2231.23	2325.8	2289.27	83.5256	82.801	59.354	2563.1	2509.94	2549.14	2540.73	75.2268	590.508	664.827	707.262	654.199	41.6001	52.6395
147864_at	CG13581			60D4-60D4	3.3	2.46	88.8	6.16	3	1.07	3.3	0.81	2	0.71	752.5	16.22	==	http://www.flybase.org/.bin/fbidq.html?FBgn0035014	==			-7.83308	-3.08306		1628680_at	12.7711	12.8033	12.8092	5.83762	5.89853	6.21898	6989.96	7147.87	7177.39	7105.07	57.1873	59.6532	74.4902	5725.6	6018.54	5969.97	5904.7	63.7769	1418.22	2050.73	2081.27	1850.07	73.496	60.7928
[truncated: 44 more columns]
